# Supplementary material for: Translating best practice into real practice: Methods, results and lessons from a project to translate an English sexual health survey into four Asian languages
Source: PLoS One. 2021 Dec 17;16(12):e0261074. doi: 10.1371/journal.pone.0261074 (PMC8682877; doi:10.1371/journal.pone.0261074)
Supplement: S2 Appendix — (XLSX) [file pone.0261074.s002.xlsx]

## Sheet: Sheet1
Description	English source version	Annotation	Translation 1 (T1)	Translation 2 (T2)	Translators' comments	Errors present in T1? (SELECT FROM DROP-DOWN)	Comments on T1	Errors present in T2? (SELECT FROM DROP-DOWN)	Comments on T2	Preferred translation (T1 or T2 or OTHER)?	Reason for your choice	Any other notes about the translation
Footer - page numbers	1	Translate if Arabic numerals are inappropriate	1	1
	2		2	2
	3		3	3
	4		4	4
	5		5	5
	6		6	6
	7		7	7
	8		8	8
	9		9	9
	10		10	10
	11		11	11
	12		12	12
	Page		頁	See comment
Footer - title	Migrant Blood-borne Virus and Sexual Health Survey		移民血源性病毒與性健康調查	針對移民的血源性病毒與性健康調查
Question numbers	1.1	Translate if Arabic numerals are inappropriate and/or list numbering format is inappropriate	1.1	1.1
	1.2		1.2	1.2
	1.3		1.3	1.3
	1.4		1.4	1.4
	1.5		1.5	1.5
	1.6		1.6	1.6
	2.1		2.1	2.1
	2.2		2.2	2.2
	2.3		2.3	2.3
	2.4		2.4	2.4
	3.1		3.1	3.1
	3.2		3.2	3.2
	3.3		3.3	3.3
	3.4		3.4	3.4
	3.5		3.5	3.5
	3.6		3.6	3.6
	3.7		3.7	3.7
	4.1		4.1	4.1
	4.2		4.2	4.2
	4.3		4.3	4.3
	4.4		4.4	4.4
	4.5		4.5	4.5
	5.1		5.1	5.1
	5.2		5.2	5.2
	5.3		5.3	5.3
	5.4		5.4	5.4
	6.1		6.1	6.1
	6.2		6.2	6.2
	6.3		6.3	6.3
	6.4		6.4	6.4
	6.5		6.5	6.5
	6.6		6.6	6.6
	7.1		7.1	7.1
	7.2		7.2	7.2
	7.3		7.3	7.3
	7.4		7.4	7.4
	8.1		8.1	8.1
	8.2		8.2	8.2
	8.3		8.3	8.3
	8.4		8.4	8.4
	8.5		8.5	8.5
	8.6		8.6	8.6
	8.7		8.7	8.7
	8.8		8.8	8.8
	8.9		8.9	8.9
	8.1		8.1	8.1
	9.1		9.1	9.1
	9.2		9.2	9.2
Frequently used terms	Go to next question – Q	Q is used as an abbreviation for Question. If there is no equivalent, please just translate the full word “question”	前往下一個問題 – 問題	前往下一個問題 — 問題
	Go to next page – Q		前往下一頁 – 問題	前往下一個問題 — 問題
	Go to next section – Q		前往下一部分 – 問題	前往 下一部分 — 問題
	Skip next question and go to Q		跳過下一個問題，前往問題	跳過下一個問題並前往問題
	Yes		是	是
	No		否	否
	I don’t know		我不知道	我不知道
	I can’t remember		我不記得了	我不記得了
	Another reason (please specify):		其它原因（請說明）：	其他原因（請說明）：
	I prefer not to answer		我不想回答	我不想回答
Page 1: Explanatory text	This survey is ONLY for people living in Australia who:	The text “BLUE REGIONS”, “ONLY” and “AND” have been put in capital letters for emphasis. If capital letters are not appropriate in the translation please use another technique for emphasising these words.	本調查僅針對居住在澳洲的以下人士：	這項調查僅針對居住在澳大利亞並符合以下條件的人：
	· are aged 18 or over AND		· 年滿18嵗，並且	 年滿18歲並且
	· were born in Sub-Saharan Africa, South-East Asia or North-East Asia (the BLUE REGIONS below)		· 出生在撒哈拉以南非洲、東南亞或東北亞（以下藍色地區）	出生於撒哈拉以南非洲、東南亞或東北亞（下方藍色的地區）
Page 1: Map label (left hand side)	ANY African country other than Western Sahara, Morocco, Tunisia, Algeria, Egypt or Libya	The text ANY has been put in capital letters and “other than” has been bolded for emphasis. If capital letters and b are not appropriate in the translation please use another technique for emphasising these words.	任何非洲國家，西撒哈拉、摩洛哥、突尼斯、阿爾及利亞、埃及或利比亞除外	除西撒哈拉、摩洛哥、突尼斯、阿爾及利亞、埃及或利比亞以外的任何非洲國家
Page 1: Map label (right hand side)	ANY of the following places in Asia:	The text ANY has been put in capital letters for emphasis. If capital letters and underlining are not appropriate in the translation please use another technique for emphasising the word.	任何以下亞洲國家或地區：	亞洲的以下任何地方：
	Brunei		文萊	文萊
	Cambodia		柬埔寨	柬埔寨
	China (mainland)		中國（大陸）	中國（大陸）
	Hong Kong		香港	香港
	Indonesia		印度尼西亞	印度尼西亞
	Japan		日本	日本
	Laos		老撾	老撾
	Myanmar (Burma)		緬甸	緬甸
	Timor-Leste		東帝汶	東帝汶
	Macau		澳門	澳門
	Malaysia		馬來西亞	馬來西亞
	Mongolia		蒙古	蒙古
	North Korea		朝鮮	北韓
	South Korea		韓國	南韓
	Philippines		菲律賓	菲律賓
	Singapore		新加坡	新加坡
	Taiwan		台灣	台灣
	Thailand		泰國	泰國
	Vietnam		越南	越南
Page 1: Blue shaded box	The aim of this survey is to understand how overseas-born people living in Australia think and act in relation to sexually transmissible infections and blood-borne viruses. Please read the participant information sheet to find out more.		本調查旨在瞭解出生在海外、目前居住在澳洲的人士對性傳染疾病和血源性病毒的看法與行為。請閱讀參加者資訊簡介瞭解詳情。	這項調查的目的是了解出生於海外、居住在澳大利亞的人對性傳播疾病和血源性病毒的看法及應對方式。請閱讀參與者資訊表以了解更多資訊。
	· I have read, or had read to me, the information statement and I understand its contents		· 我已經閱讀或由別人向我讀出資訊聲明，而且我理解其內容。	· 我已閱讀或已有人向我閱讀本資訊聲明，並且我理解其內容
	· I believe I understand the purpose, extent and possible risks of my involvement in this project.		· 我認為我瞭解我參與本項目的目的、範圍和可能的風險。	· 我相信我理解此項目的目的、範疇以及我參與此項目可能帶來的風險。
	· I voluntarily consent to take part in this research project.		· 我自願同意參加本研究項目。	Not translated?
	· I have had an opportunity to ask questions by calling the Project Coordinator, Dr Daniel Vujcich (08 9266 3668 or daniel.vujcich@curtin.edu.au) and I am satisfied with the answers I have received.		· 我有過機會聯絡項目協調員Daniel Vujcich博士（08 9266 3668或daniel.vujcich@curtin.edu.au）提出問題，而且我對收到的回答感到滿意。	 我有機會向項目協調員Daniel Vujcich博士致電（08 9266 3668或daniel.vujcich@curtin.edu.au）提問，並且我對得到的答复感到滿意。
	· I understand that this project has been approved by Curtin University Human Research Ethics Committee and will be carried out in line with the National Statement on Ethical Conduct in Human Research (2007).		我知道，本項目已獲得科廷大學人類研究道德委員會的批准，並將根據《2007年國家人類研究道德行為聲明》開展。	我了解該項目已獲得科廷大學人類研究倫理委員會的批准，並將根據《國家人類研究倫理行為聲明》（2007年）進行。
Page 1: Option	I agree		我同意	我同意
Page 1: Option	I do not agree		我不同意	我不同意
Page 1: Text in arrow	Please tick one	Note if ‘ticks’ are not commonly used in the translated language please replace as appropriate throughout	請勾選一項	請勾選一項
Page 2: Heading	ABOUT THE SURVEY		調查簡介	關於本調查
Page 2: Explanatory text 1	This survey has nine sections and you may stop participating at any time:		本調查有九個部分，你可以隨時停止參加：	本調查分為九個部分，您可以隨時停止參與：
	1. Questions about HIV / AIDS	If there is no widely understood acronym for HIV/AIDS please feel free to translate the full terms here and below.	1. 關於愛滋病病毒/愛滋病的問題	1. 關於HIV（人類免疫缺陷病毒）/ AIDS（艾滋病）的問題
	2. Questions about other sexually transmitted infections		2. 關於其它性傳染疾病的問題	2. 關於其他性傳播疾病的問題
	3. Questions about hepatitis B		3. 關於乙型肝炎的問題	3. 關於乙型肝炎的問題
	4. Questions about hepatitis C		4. 關於丙型肝炎的問題	4. 關於丙型肝炎的問題
	5. Questions about sexual activities and relationships		5. 關於性行為和性關係的問題	5. 關於性行為和性關係的問題
	6. Questions about health care		6. 關於醫療保健的問題	6. 關於衛生保健的問題
	7. Questions about travel		7. 關於旅行的問題	7. 關於旅行的問題
	8. Questions about you		8. 關於你的問題	8. 關於您的問題
	9. Questions about the survey		9. 關於本調查的問題	9. 關於本調查的問題
Page 2: Explanatory text 2	The survey will take around 10 minutes.		完成本調查需要大約10分鐘的時間。	這項調查大約需要10分鐘。
Page 2: Explanatory text 3	Please do NOT refer to the internet or other resources to help you answer any questions – we are interested in what YOU know.	The text NOT and YOU has been put in capital letters for emphasis. If capital letters and underlining are not appropriate in the translation please use another technique for emphasising the words.	請不要參考網路或其它資源幫助自己回答任何問題 – 我們感興趣的是你知道什麽。	請不要使用互聯網或其他資源來幫助您回答任何問題——我們想了解的是您知道什麼。
Page 2: Explanatory text 4	This survey is anonymous. Your answers will be private.		本調查是匿名的。你的回答將受到保密。	本調查是匿名的。您的回答將受隱私保護。
Page 3: Heading	SECTION 1: QUESTIONS ABOUT HIV / AIDS		第一部分：關於愛滋病病毒/愛滋病的問題	第1部分：關於HIV/AIDS的問題
Page 3: Explanatory text	This section asks you about your knowledge about human immunodeficiency virus (HIV) and / or acquired immunodeficiency syndrome (AIDS) and how HIV is passed on. This is not to test or quiz you; it is just to give us an understanding of what different community members know about HIV / AIDS.		這個部分詢問你關於人類免疫力缺乏病毒（愛滋病病毒）和/或後天免疫力缺乏綜合症（愛滋病）以及愛滋病病毒如何傳播的知識。這不是為了測試或考問你；這只是為了讓我們瞭解不同社區成員對愛滋病病毒/愛滋病的瞭解。	這一部分詢問您對人類免疫缺陷病毒（HIV）和/或獲得性免疫缺陷綜合症（AIDS）以及HIV的傳播方式的了解。這不是為了測試或測驗您；僅僅是為了讓我們了解不同社區成員對HIV/AIDS的了解。
Page 3: Q1.1	Have you heard of HIV and / or AIDS? (Tick one)		你是否聽說過愛滋病病毒和/或愛滋病？（勾選一項）	您是否聽說過HIV和/或AIDS？（勾選一項）
Page 3: Q1.2	Is an HIV test done whenever someone has a blood test in Australia? (Tick one)		在澳洲，是否所有血液檢查都包括愛滋病病毒檢查？（勾選一項）	每當有人在澳大利亞進行血液檢查時，都會進行HIV檢測嗎？（勾選一項）
Page 3: Q1.3	Is it safe to have sex without a condom with someone who has VERY LOW amounts of HIV in their blood? (Tick one)		與血液中含有很少數量的愛滋病病毒的人進行無套性交是否安全？（勾選一項）	與血液中HIV含量極低的人在不戴避孕套的情況下進行性行為是否安全？（勾選一項）
Page 3: Q1.4	Is there non-traditional medication available for people living with HIV so they can live a normal life? (Tick one)	The phrase “normal life” in this question is intended to indicate that the person can function like other people and do everyday things without being impeded by their HIV status. The phrase “non-traditional medication” is intended to refer to pharmaceuticals, as opposed to herbal or alternative medicines.	愛滋病患者是否有西藥可以使用，讓他們能過正常的生活？（勾選一項）	是否有非傳統藥物可供HIV感染者使用，使他們過上正常的生活？（勾選一項）
Page 3: Q1.5	Are there any medicines that people can take BEFORE SEX to protect themselves against HIV? (Tick one)		人們在性交之前能否服用任何藥物保護自己免受愛滋病病毒感染？（勾選一項）	是否有任何藥物可供人們在性交之前服用，以保護他們免受HIV感染？（勾選一項）
Page 3: Q1.6	If you think there is a medicine that people can take before sex to protect themselves against HIV, what is the name of the medicine? (Tick one)		如果你認為人們在性交之前能夠服用藥物保護自己免受愛滋病病毒感染，這種藥物的名稱是什麽？（勾選一項）	如果您認為某種藥物可供人們在性交之前服用，以保護他們免受HIV感染，那麼該藥物的名稱是什麼？（勾選一項）
Page 3: Q1.6 Box 1	The name of the medicine is (please specify):		藥物的名稱是（請說明）：	該藥物的名稱是（請說明）：
Page 3: Q1.6 Box 2	I don’t know the name of the medicine.		我不知道藥物的名稱。	我不知道該藥物的名稱。
Page 4: Heading	SECTION 2: QUESTIONS ABOUT OTHER SEXUALLY TRANSMITTED INFECTIONS		第二部分：關於其它性傳染疾病的問題	第2部分：關於其他性傳播疾病的問題
Page 4: Explanatory text	This section asks you about your knowledge of other sexually transmitted infections (STIs). This is not to test or quiz you; it is just to give us an understanding of what different community members know about STIs.	Only use the equivalent of the acronym STI if it is likely to make sense in the translated language; otherwise, please just replace all references to the acronym with the translated version of the full term, sexually transmitted infections.	這個部分詢問你關於其它性傳染疾病的知識。這不是為了測試或考問你；這只是為了讓我們瞭解不同社區成員對性傳染疾病的瞭解。	這一部分詢問您對其他性傳播疾病的了解。這不是為了測試或測驗您；僅僅是為了讓我們了解不同社區成員對性傳播疾病的了解。
Page 4: Q2.1	Have you heard of the following sexually transmitted infections (STIs)? (Tick as many as you know)		你是否聽說過以下性傳染疾病？（勾選你知道的所有性傳染疾病）	您是否聽說過以下性傳播疾病？（勾選您知道的所有選項）
	Gonorrhoea		淋病	淋病
	Syphilis		梅毒	梅毒
	Chlamydia		衣原體	衣原體病
	I haven’t heard of any of them		我都沒聽說過	我沒有聽說過任何一項
Page 4: Q2.2	Can a person have an STI without any symptoms? (Tick one)		人們是否可能患性傳染疾病但沒有任何症狀？（勾選一項）	患有性傳播疾病的人是否可能沒有任何症狀？（勾選一項）
Page 4: Q2.3	Can a person with ONLY one sexual partner get an STI through sex? (Tick one)	The text ONLY has been put in capital letters for emphasis. If capital letters is not appropriate in the translation please use another technique for emphasising the word.	只有一個性伴侶的人是否可能通過性交感染性傳染疾病？（勾選一項）	僅擁有一個性伴侶的人是否可能通過性交獲得性傳播疾病？（勾選一項）
Page 4: Q2.4	Can some STIs make it harder for women to get pregnant? (Tick one)		有些性傳染疾病是否會使女性較難懷孕？（勾選一項）	某些性傳播疾病是否會使女性更難懷孕？（勾選一項）
Page 5: Heading	SECTION 3: QUESTIONS ABOUT HEPATITIS B		第三部分：關於乙型肝炎的問題	第3部分：關於乙型肝炎的問題
Page 5: Explanatory text	This section asks you about your knowledge of hepatitis B and how it is passed on.		這個部分詢問你關於乙型肝炎及其如何傳播的知識。	這一部分詢問您對乙型肝炎以及其傳播方式的了解。
Page 5: Q3.1	Which of the following best describes you? (Tick one)		以下哪一項陳述最符合你的情況？（勾選一項）	以下哪項最符合您的情況？（勾選一項）
	I have heard of hepatitis but I don’t know if it was hepatitis B or another type of hepatitis (for example, hepatitis A or hepatitis C)		我聽說過肝炎，但我不知道這是乙型肝炎或其它類型的肝炎（例如，甲型肝炎或丙型肝炎）	我聽所過肝炎，但不知道它是指乙型肝炎還是其他類型的肝炎（例如，甲型肝炎或丙型肝炎）
	I have heard of hepatitis B AND hepatitis C but I don’t know the difference between them	The text AND has been put in capital letters for emphasis. If capital letters is not appropriate in the translation please use another technique for emphasising the word.	我聽說過乙型肝炎和丙型肝炎，但我不知道兩者之間的區別	我聽說過乙型肝炎和丙型肝炎，但我不知道它們之間的區別
	I have not heard of hepatitis B	The text not has been put in bold for emphasis. If bold text is not appropriate in the translation please use another technique for emphasising the word.	我沒有聽說過乙型肝炎	我沒有聽說過乙型肝炎
	I have heard of hepatitis B and I know what it is		我聽說過乙型肝炎，而且我知道它是什麽	我聽說過乙型肝炎，並且知道它是什麼
Page 5: Q3.2	Is there a vaccine (injection) to stop people from getting hepatitis B? (Tick one)		是否有疫苗（針劑）可以防止人們患乙型肝炎？（勾選一項）	是否有疫苗（注射）可以防止人們感染乙型肝炎（勾選一項）
Page 5: Q3.3	Can you get hepatitis B from swallowing food or water containing the faeces (poo) of an infected person? (Tick one)	There is no need to translate the informal ‘poo’ if people are likely to understand the translated term for ‘faeces’	你是否會因為吞下含有受感染者的糞便的食物或水而患乙型肝炎？（勾選一項）	您可以通過吞下含有感染者糞便的食物或水來感染乙型肝炎嗎？（勾選一項）
Page 5: Q3.4	Is there non-traditional medicine that can make the hepatitis B virus completely go away from a person's body? (Tick one)	See above note re: meaning of “non-traditional medicine”	是否有西藥可以將乙型肝炎病毒從人體中完全去除？ （勾選一項）	是否有可以使乙型肝炎病毒完全從人體消失的非傳統藥物？（勾選一項）
Page 5: Q3.5	Can hepatitis B normally be passed on through sex without a condom? (Tick one)		乙型肝炎是否通常會通過無套性交傳播？（勾選一項）	乙型肝炎是否通常可以在不戴避孕套的情況下通過性交傳播？（勾選一項）
Page 5: Q3.6	Can hepatitis B normally be passed on by sharing a toothbrush or shaving razor? (Tick one)		乙型肝炎是否通常會通過共用牙刷或剃鬚刀傳播？（勾選一項）	乙型肝炎是否通常可以通過共用牙刷或剃須刀傳播？（勾選一項）
Page 5: Q3.7	Can hepatitis B normally be passed on by sharing food with an infected person? (Tick one)		乙型肝炎是否通常會通過與受感染者共享食物傳播？（勾選一項）	乙型肝炎是否通常可以通過與感染者共享食物來傳播？（勾選一項）
Page 6: Heading	SECTION 4: QUESTIONS ABOUT HEPATITIS C		第四部分：關於丙型肝炎的問題	第4部分：關於丙型肝炎的問題
Page 6: Explanatory text	This section asks you about your knowledge of hepatitis C and how it is passed on.		這個部分詢問你關於丙型肝炎及其如何傳播的知識。	這一部分詢問您對丙型肝炎及其傳播方式的了解。
Page 6: Q4.1	Which of these statements best describes you? (Tick one)		以下哪一項陳述最符合你的情況？（勾選一項）	以下哪項最符合您的情況？（勾選一項）
	I have heard of hepatitis C		我聽說過丙型肝炎	我聽說過丙型肝炎
	I have not heard of hepatitis C	The text not has been put in bold for emphasis. If bold text is not appropriate in the translation please use another technique for emphasising the word.	我沒有聽說過丙型肝炎	我沒有聽說過丙型肝炎
Page 6: Q4.1 Instruction	Go to section 5 below – Q5.1		前往以下第五部分 – 問題5.1	前往下方第5部分 — 問題5.1
Page 6: Q4.2	Is there a vaccine (injection) to stop people from getting hepatitis C? (Tick one)		是否有疫苗（針劑）可以防止人們患丙型肝炎？（勾選一項）	是否有疫苗（注射）可以防止人們感染丙型肝炎（勾選一項）
Page 6: Q4.3	Is there non-traditional medicine that can make the hepatitis C virus completely go away from a person's body? (Tick one)	See above note re: meaning of “non-traditional medicine”	是否有西藥可以將丙型肝炎病毒從人體中完全去除？（勾選一項）	是否有可以使丙型肝炎病毒完全從人體消失的非傳統藥物？（勾選一項）
Page 6: Q4.4	Can hepatitis C be passed on by sharing injecting equipment like needles and syringes? (Tick one)		丙型肝炎是否會通過共用注射器具（比如針頭和針筒）傳播？（勾選一項）	丙型肝炎能否通過共用針頭和注射器等注射設備傳播？（勾選一項）
Page 6: Q4.5	Can someone get hepatitis C more than once in their lifetime? (Tick one)		人的一生中是否可能不止一次患丙型肝炎？（勾選一項）	人一生中感染丙型肝炎的次數會多於一次嗎？（勾選一項）
Page 6: section 5 heading	SECTION 5: QUESTIONS ABOUT SEXUAL ACTIVITIES AND RELATIONSHIPS		第五部分：關於性行為和性關係的問題	第5部分：關於性行為和性關係的問題
Page 6: Explanatory text	This section asks you about personal information relating to sexual activities. We understand that this could be sensitive to some people. Your responses will be kept anonymous and confidential.		這個部分詢問你關於性行為的個人資訊。我們知道，這對有些人可能較敏感。你的回答將保持匿名和保密。	這一部分向您詢問有關性行為的個人資訊。我們明白這些內容對某些人而言可能較為敏感。您的回答將是匿名的且會被保密。
Page 6: Q5.1	In the past twelve (12) months, how many people have you had sexual intercourse with (vaginal or anal)? (Tick one)		過去十二（12）個月內，你和多少人發生過性交（陰道性交或肛交）？（勾選一項）	在過去的十二（12）個月中，您與多少人進行過性交（陰道性交或肛交）？（勾選一項）
	I prefer not to answer		我不想回答	我不想回答
	0		0	0人
	1		1個	1人
	2 to 5		2到5個	2至5人
	6 to 10		6到10個	6至10人
	11 or more		11個或更多	11人或以上
	I can’t remember		我不記得了	我不記得了
Page 7: Q5.2	Which of the following best describes the MOST RECENT person you had sex with?(Tick one)	The text MOST RECENT has been put in capital letters for emphasis. If capital letters is not appropriate in the translation please use another technique for emphasising the word.	你最近一次性交的對象是誰？（勾選一項）	以下哪項最能描述最近與您發生性關係的人？（勾選一項）
	Someone you are in a committed relationship with (e.g. husband / wife, boyfriend / girlfriend)		和你有穩定關系的人（例如，丈夫/妻子、男友/女友）	與您處於相互承諾的伴侶關係的人（例如丈夫/妻子，男朋友/女朋友）
	A casual sex partner	By casual sex partner we mean a person who the survey respondent is NOT in a committed relationship with	臨時性伴侶	隨意的性伴侶
	A sex worker	Please chose a neutral, non-stigmatising translation for the term ‘sex worker’.	性工作者	性工作者
Page 7: Q5.3	Did you use a condom the MOST RECENT time you had sex? (Tick one)	The text MOST RECENT has been put in capital letters for emphasis. If capital letters is not appropriate in the translation please use another technique for emphasising the word.	你最近一次性交時，是否使用了避孕套？（勾選一項）	您最近進行性行為時是否使用了避孕套？（勾選一項）
Page 7: Q5.4	Why did you NOT use a condom the MOST RECENT time you had sex? (Tick as many as apply)	The text MOST RECENT and NOT has been put in capital letters for emphasis. If capital letters is not appropriate in the translation please use another technique for emphasising the words.	你最近一次性交時，為何不使用避孕套？(勾選所有適用項）	您最近進行性行為時為何沒有使用避孕套（勾選符合情況的所有選項）
	My partner and / or I did not have one		我的伴侶和/或我沒有避孕套	我的伴侶和/或我沒有避孕套
	My partner and / or I could not afford one		我的伴侶和/或我買不起避孕套	我的伴侶和/或我負擔不起避孕套
	My partner did not want to use one		我的伴侶不想使用避孕套	我的伴侶不想使用避孕套
	I did not want to use one		我不想使用避孕套	我不想使用避孕套
	My partner and / or I did not know where to get one		我的伴侶和/或我不知道從哪裡可以獲得避孕套	我的伴侶和/或我不知道去哪裡獲取避孕套
	My partner doesn’t like the way they feel		我的伴侶不喜歡避孕套的感覺	我的伴侶不喜歡避孕套的感覺
	I don’t like the way they feel		我不喜歡避孕套的感覺	我不喜歡避孕套的感覺
	My partner or I was trying to get pregnant		我的伴侶或我正在設法懷孕	我的伴侶或我正在嘗試懷孕
	It is against my or my partner’s culture or religion		這不符合我或我的伴侶的文化或宗教信仰	使用避孕套有悖於我或我的伴侶的文化或宗教信仰
	My partner and I don’t have any illnesses that can be passed on through sex		我的伴侶和我沒有任何會通過性交傳播的疾病	我的伴侶和我沒有任何可以通過性交傳播的疾病
	My partner and I trust each other		我的伴侶和我互相信任	我的伴侶和我彼此相互信任
Page 7: heading	SECTION 6: QUESTIONS ABOUT HEALTH CARE		第六部分：關於醫療保健的問題	第6部分：關於衛生保健的問題
Page 7: explanatory text	This section is about your experience of and access to health care for sexually transmitted infections (STIs) and blood-borne viruses (BBVs). BBVs include hepatitis B and C.	Only use the equivalent of the acronym BBV if it is likely to make sense in the translated language; otherwise, please just replace all references to the acronym with the translated version of the full term, blood-borne viruses	這個部分是關於你對性傳染疾病和血源性病毒醫療保健的獲取和體驗。血源性病毒包括乙型肝炎和丙型肝炎。	這一部分涉及您對於性傳播疾病和血源性病毒的經歷以及獲得醫療保健的機會。血源性病毒包括乙型肝炎和丙型肝炎。
Page 7: Q 6.1	When did you have your most recent test for HIV, hepatitis B, hepatitis C or any sexually transmitted infections (we call these STI and / or BBV tests)? (Tick one)		你最近一次接受愛滋病病毒、乙型肝炎、丙型肝炎或任何性傳染疾病檢查（我們稱之為性傳染疾病和/或血源性病毒檢查）是在什麽時候？（勾選一項）	您最近一次進行HIV、乙型肝炎、丙型肝炎或任何性傳播疾病的檢測是在什麼時候（我們將這些檢測稱為性傳播疾病檢測和/或血源性病毒檢測）？（勾選一項）
	Less than 12 months ago		不到12個月前	不到12個月前
	1 to 2 years ago		1到2年前	1至2年前
	More than 2 years ago		2年多以前	2年多以前
	I have never been tested		我從未接受過檢查	我從未接受過檢測
Page 8: Q6.2	Why did you NOT have an STI and / or BBV test in the last two years? (Tick as many as apply)	The text NOT has been put in capital letters for emphasis. If capital letters is not appropriate in the translation please use another technique for emphasising the word.	你為何沒有在過去兩年內接受性傳染疾病和/或血源性病毒檢查？（勾選所有適用項）	您為何在過去兩年內未接受過性傳播疾病和/或血源性病毒檢測？（勾選符合情況的所有選項）
	I did not do anything to put me at risk		我沒有做過任何會使我面臨風險的事	我沒有做任何有感染風險的事情
	I was too embarrassed		我感到太尷尬了	我覺得很不好意思
	I could not afford extra tests		我付不起額外檢查的費用	我無法承擔額外檢測的費用
	I didn’t know where to get one		我不知道可以去哪裡接受檢查	我不知道去哪裡檢測
	I was scared about the result		我害怕結果	我很害怕看到檢測結果
	I don't like needles / blood tests	The term ‘needles’ here refers to needles used in medical procedures.	我不喜歡針刺/血液檢查	我不喜歡打針/驗血
	I did not have any symptoms		我沒有任何症狀	我沒有任何症狀
	I did not have the time to get tested		我沒有時間去接受檢查	我沒有時間去做檢測
	I did not think it was important		我認為這不重要	我不認為這很重要
	I couldn’t get to a service / clinic		我無法去服務機構/診所	我無法前往檢測服務點/診所
Page 8: Q6.2 instruction	If you answered this question (Q6.2) please go straight to Q6.5		如果你回答了這個問題（問題6.2），請直接前往問題6.5	如果您回答了此問題（問題6.2），請直接轉到問題6.5
Page 8: Q6.3	What was your MOST RECENT STI and / or BBV test for? (Tick as many as apply)	The text MOST RECENT has been put in capital letters for emphasis. If capital letters is not appropriate in the translation please use another technique for emphasising the word.	你最近一次接受性傳染疾病和/或血源性病毒檢查是檢查什麽？（勾選所有適用項）	您最近進行的性傳播疾病檢測和/或血源性病毒檢測針對的是什麼？（勾選符合情況的所有選項）
	HIV		愛滋病病毒	HIV
	Chlamydia and / or gonorrhoea		衣原體和/或淋病	衣原體病和/或淋病
	Syphilis		梅毒	梅毒
	Hepatitis B and / or hepatitis C		乙型肝炎和/或丙型肝炎	乙型肝炎和/或丙型肝炎
	I don't know – it was a blood test		我不知道 – 這是一次血液檢查	我不知道 — 是一次血檢
	I don't know – it was a urine test		我不知道 – 這是一次尿樣檢查	我不知道 — 是一次尿檢
	I don't know – it was a blood and urine test		我不知道 – 這是一次血液和尿樣檢查	我不知道 — 是血檢和尿檢
	Other (please specify):		其它（請說明）：	其他（請說明）：
Page 8: Q6.4	What was the reason for your MOST RECENT STI and / or BBV test? (Tick as many as apply)	The text MOST RECENT has been put in capital letters for emphasis. If capital letters is not appropriate in the translation please use another technique for emphasising the word.	你最近一次接受性傳染疾病和/或血源性病毒檢查的原因是什麼？ （勾選所有適用項）	您最近進行性傳播疾病檢測和/或血源性病毒檢測的原因是什麼？（勾選符合情況的所有選項）
	I was applying for permanent residency		我正在申請永久居民身份	我為了申請永久居留權
	I had a new sexual partner		我有了一個新的性伴侶	我有了一個新的性伴侶
	I shared injecting equipment with someone	Here we are referring to drug injecting equipment	我與別人共用了注射器具	我與某人共用了注射設備
	Something happened that may have put me at risk		發生了可能使我面臨風險的事	發生了可能置我於危險之中的事情
	I was pregnant and had a check up		我懷孕了，接受了一次體檢	我懷孕了並且做了檢查
	I was getting contraception / birth control		我在避孕	我在避孕/節育
	My doctor / nurse suggested it		我的醫生/護士建議我接受檢查	我的醫生/護士建議做檢測
	My doctor / nurse just did it		我的醫生/護士直接做了檢查	我的醫生/護士剛進行了檢測
	I wanted to know if I had a sexually transmitted infection or a blood-borne virus		我想知道自己是否有性傳染疾病或血源性病毒	我想知道我是否患有性傳播疾病或攜帶血源性病毒
	I had symptoms		我有症狀	我有了症狀
	It was part of my regular health check		這是我的常規健康檢查的一部分	這是我常規體檢的一部分
	I like to get regular STI / BBV tests		我想要定期接受性傳染疾病/血源性病毒檢查	我希望定期進行性傳播疾病/血源性病毒檢測
	It was a requirement for my work / study		這是我的工作/學習的一個要求	這是我的工作/學習的要求
Page 8: Q6.5	How would you feel if a doctor in Australia offered you STI and BBV tests during an appointment without you requesting any of these tests? (Tick any that apply)		如果澳洲的醫生在你就診時未經你要求就提出讓你接受性傳染疾病和血源性病毒檢查，你會有何感受？（勾選所有適用項）	如果您在看診期間，澳大利亞的醫生提議您進行性傳播疾病和血源性病毒檢測，而您自己未提出要做任何這些檢測，您會有什麼感覺？（勾選任何適用選項）
	Offended – why are they asking me?		受到冒犯 – 他們為什麼要問我？	被冒犯了 — 他們為什麼要求我做檢測？
	Worried – do they think I have an illness?		擔心 – 他們是否認為我生病了？	擔心 — 他們認為我患有疾病嗎？
	Surprised – I wasn’t expecting that		意外 – 我沒想到會有此事	驚訝 — 我沒想到會這樣提議
	Okay – STI and BBV testing is normal		沒問題 – 性傳染疾病和血源性病毒檢查是正常檢查	可行 — 性傳播疾病和血源性病毒檢測很正常
	Relieved – now I don't have to ask for the tests		鬆了一口氣 – 現在我不必要求接受檢查了	鬆了一口氣 — 現在我不用提出進行這些檢測了
	Embarrassed – I'd rather not talk about these things		尷尬 – 我寧願不談這些事	感到不好意思 — 我不想談這些事
	Other (please specify):		其它（請說明）：	其他（請說明）：
Page 8: Q6.6	If a close friend in Australia told you that they were going to get tested for STIs and BBVs, how would you feel? (Tick any that apply)	Here we are referring to a platonic (non-sexual) friendship	如果澳洲的密友告訴你他們將接受性傳染疾病和血源性病毒檢查，你會有何感受？（勾選所有適用項）	如果澳大利亞的一位好友告訴您他們將接受性傳播疾病和血源性病毒檢測，您會有什麼感覺？（勾選任何適用選項）
	Fine – it’s none of my business		沒問題 – 這和我無關	沒問題 — 這件事跟我無關
	Shocked – I didn’t think they would need to get tested		震驚 – 我沒想到他們會需要檢查	震驚 — 我沒想到他們需要去做檢測
	Proud – it’s a responsible thing to do		驕傲 – 這是負責的做法	感到驕傲— 這樣做很負責
	Supportive – I am here if they need my help		支持 – 如果他們需要，我會幫助他們	支持 — 如果他們需要我的幫助，我會幫他們
	Worried – I hope they are okay		擔心 – 希望他們沒事	擔心 — 希望他們沒事
	Disappointed – they must have done something wrong		失望 – 他們肯定做了錯事	失望 — 他們一定是做錯了什麼
	Other (please specify):		其它（請說明）：	其他（請說明）：
Page 9: Heading	SECTION 7: QUESTIONS ABOUT TRAVEL		第七部分：關於旅行的問題	第7部分：關於旅行的問題
Page 9: Explanatory text	This section is about your travel to other countries after migrating to Australia. This can be ANY country (not just your country of birth). Your responses will only be used for the purpose of this research.		這個部分是關於你移民澳洲后去其它國家旅行的情況。這可以是任何國家（不僅是你的出生國）。你的回答只會用於本研究的目的。	這部分涉及您移民到澳大利亞之後前往其他國家的旅行。這可以是任何國家（不僅是您的出生國）。您的回答將僅用於本研究的目的。
Page 9: Q7.1	Since January 2018, how many times have you visited any country outside of Australia? (Tick one)		2018年1月以來，你到澳洲以外任何國家去過幾次？（勾選一項）	自2018年1月以來，您有幾次訪問過澳大利亞以外的國家？（勾選一項）
	0		0	0次
	1 to 2 times		1到2次	1至2次
	3 to 4 times		3到4次	3至4次
	5 to 6 times		5到6次	5至6次
	7 or more times		7次或更多	7次或更多
	I can’t remember the number of times		我不記得次數了	我不記得幾次了
Page 9: Q7.2	On any of the overseas visits since January 2018, did you have sexual intercourse with at least one person who lives outside of Australia? (Tick one)		2018年1月以來的任何海外旅行中，你是否曾和至少一名居住在澳洲以外的人有過性交？（勾選一項）	自2018年1月以來，在任何一次前往海外的旅行中，您是否與至少一位居住在澳大利亞境外的人發生過性行為？（勾選一項）
Page 9: Q7.3	How often did you use condoms with any overseas sexual partner(s) since January 2018? (Tick one)		2018年1月以來，你和任何海外性伴侶性交時，使用避孕套的頻繁程度如何？（勾選一項）	自2018年1月以來，您與任何海外的性伴侶發生性行為時使用避孕套的頻率是？（勾選一項）
	Always		一直使用	始終使用
	Sometimes		有時使用	有時使用
	Never		從不使用	從不使用
Page 9: Q7.4	Since January 2018, have you had sex with a sex worker while overseas? (Tick one)	Please chose a neutral, non-stigmatising translation for the term ‘sex worker’.	2018年1月以來，你是否曾在海外與性工作者有過性交？（勾選一項）	自2018年1月以來，您在海外時是否與性工作者發生過性行為？（勾選一項）
Page 10: Heading	SECTION 8: QUESTIONS ABOUT YOU		第八部分：關於你的問題	第8部分：關於您的問題
Page 10: Explanatory text	Questions in this section relate to personal information about you. Your responses will only be used for the purpose of this research.		這個部分的問題和你的個人資訊有關。你的回答只會用於本研究的目的。	這一部分的問題涉及您的個人資訊。您的回答將僅用於本研究的目的。
Page 10: Q8.1	How old are you? (Tick one)		你幾歲？（勾選一項）	您的年齡是？（勾選一項）
	18 to 29 years		18到29歲	18至29歲
	30 to 39 years		30到39歲	30至39歲
	40 to 49 years		40到49歲	40至49歲
	50 to 59 years		50到59歲	50至59歲
	60 years or over		60歲或以上	60歲或以上
	Prefer not to answer		不想回答	我不想回答
Page 10: Q8.2	How do you identify? (Tick all that apply)		你認為自己是什麽性別身份？（勾選所有適用項）	您的性別認同是？（勾選符合的所有選項）
	Woman	Here we mean gender as opposed to biological sex	女性	女性
	Man	Here we mean gender as opposed to biological sex	男性	男性
	Non-binary person	Here we mean people who don’t identify as either a man or woman	非二元性別者	非二元性別
	Transgender		變性人	跨性別者
	Cisgender	Here we mean people who identify with the gender they were assigned at birth	順性人	順性別者
	Prefer not to answer		不想回答	不想回答
	Other (please specify)		其他（請說明）：	其他（請說明）：
Page 10: Q8.3	What is the postcode in which you live?		你所住地區的郵政編碼是什麽？	您居住地的郵政編碼是什麼？
Page 10: Q8.4	What your residency status in Australia? (Tick one)		你在澳洲是什麽居民身份？（勾選一項）	您在澳大利亞的居留身份是什麼？
	I am a permanent resident / citizen		我是永久居民/公民	我是一名永久居民/公民
	Temporary – student visa		臨時居民 – 學生簽證	臨時 — 學生簽證
	Temporary – work visa		臨時居民 – 工作簽證	臨時 — 工作簽證
	Temporary – holiday / tourist visa		臨時居民 – 度假/遊客簽證	臨時 — 度假/旅遊簽證
	Temporary – partner visa		臨時居民 – 伴侶簽證	臨時 — 配偶簽證
	Other (please specify):		其他（請說明）：	其他（請說明）：
Page 10: Q8.5	In which country were you born?		你出生在哪個國家？	您的出生國是哪裡？
Page 10: Q8.6	How many years have you been living in Australia in total?		你在澳洲總共已經生活了多少年？	您總共在澳大利亞居住了多少年？
Page 10: Q8.7	What is your religion?		你信仰什麽宗教？	您的宗教信仰是什麼？
	Christian		基督教	基督徒
	Buddhist		佛教	佛教徒
	No religion		沒有宗教信仰	無宗教信仰
	Other (please specify):		其它（請說明）：	其他（請說明）：
	Jewish		猶太教	猶太人
	Muslim		穆斯林教	穆斯林
Page 10: Q8.8	To whom are you sexually attracted? (Tick all that apply)		哪些人目前對你有性吸引力？（勾選所有適用項）	目前哪些人對您有性吸引力？（勾選符合的所有選項）
	Women		女人	女性
	Men		男人	男性
	Non-binary people		非二元性別者	非二元性別
	Others (please specify)		其他（請說明）：	其他（請說明）：
	I prefer not to answer		我不想回答	不想回答
Page 10: Q8.9	What are the main languages you speak at home?		你在家主要説什麽語言？	您在家中所說的主要語言是什麼？
Page 11: Q8.10	Which cultural / ethnic group categories do you identify with?		你認為自己的身份屬於哪個文化/種族群體？	您自己身份認同的文化/族裔是什麼？
Page 11: Q8.11	For instance, you might identify with:		例如，你可能認為自己的身份屬於：	例如，您可能認同：
	· One group of people within your country of birth (e.g. Zulu, Hmong)	If Zulu and Hmong are not likely to be meaningful in the translated language please delete	· 你的出生國的某個民族	您的出生國的某一族人（例如，祖魯人，苗族人）
	· Your ancestral heritage (e.g. Indian-Malaysian or Chinese-Vietnamese)		· 你的祖先傳承（例如，印度馬來人或越南華人）	您祖先傳承的文化/族裔（例如，印度馬來西亞人或華裔越南人）
	· People from another place you have lived (e.g. British)		· 你居住過的其它地方的人（例如，英國人）	您居住過的其他地方的人（例如，英國人）
Page 11: Header	SECTION 9: QUESTIONS ABOUT THIS SURVEY		第九部分：關於本調查的問題	第9部分：關於本調查的問題
Page 11: Explanatory text	This section is about your experience completing this survey. It will help us understand whether we need to make any changes to this survey in the future.		這個部分是關於你完成本調查的體驗。這將幫助我們瞭解今後是否需要對本調查做任何改動。	這一部分涉及您完成此項調查的體驗。這將幫助我們了解未來是否需要對此項調查進行任何更改。
Page 11: Q9.1	Please read each statement below. Check the response that best indicates your level of agreement with each statement. The statements relate to your feelings about doing this survey. (Tick one for each statement)		請閱讀以下每項陳述。勾選最能反映你對每項陳述的贊同程度的方框。這些陳述與你參加本調查的感受有關。（爲每項陳述勾選一個方框）	請閱讀下方的每個陳述。勾選最能表明您對每個陳述的同意程度的選項。這些陳述與您對本調查的感受有關。（每個陳述勾選一項）
	Strongly Agree		強烈贊同	非常同意
	Agree		贊同	同意
	Disagree		反對	不同意
	Strongly disagree		強烈反對	非常不同意
	I felt upset*	The asterisk is to indicate that this is a note. If an asterisk is not appropriate please indicate a suitable alternative.	我感到不快*	我感覺到不安*
	I felt embarrassed		我感到尷尬	我感覺到不好意思
	The survey was too long		調查太長了	這項調查太長了
	I found it hard to understand some questions / words		我對有些問題/詞語感到難以理解	我感覺有些問題/詞彙難以理解
	I felt comfortable completing the survey		我在完成調查時感到自在	我很舒心地完成了這項調查
	*If this survey has left you feeling upset please visit our webpage for contact details of services that can support you: mibss.org		*如果本調查使你感到不快，請訪問我們的網站獲取支持服務機構的聯絡資料，網址：mibss.org	*如果本調查給您帶來了不安的情緒，請訪問我們的網頁，獲取可為您提供支持的服務機構的聯繫方式： mibss.org
Page 11: Q9.2	Do you have any other comments or feedback about this survey? (Please specify)		你對本調查是否還有任何其它意見或反饋？（請說明）	您對此調查有任何其他意見或反饋嗎？（請說明）
	We are grateful for your time. If you would like to know the progress of the MiBSS study you can check our website for regular updates: mibss.org		感謝你花時間完成調查。如要瞭解MiBSS研究的進展，請訪問我們的網站查看定期更新，網址：mibss.org	我們感謝您花費寶貴的時間完成調查。如果您想了解MiBSS研究的進展，可以定期訪問我們的網站獲取最新資訊：mibss.org
	If you would like more information about HIV, STIs or BBVs we recommend you visit the website allgood.org.au. All Good focuses on key information and provides tools and referral pathways to testing and treatment. Information is provided in 17 different languages, including English, in both text and spoken word recordings.		如需關於愛滋病病毒、性傳染疾病或血源性病毒的詳細資料，我們建議你訪問網站allgood.org.au。All Good重點關注關鍵資訊，提供檢查或治療的工具和轉介途徑。資訊採用包括英語在內的17種語言以文本和語音格式提供。	如果您想了解有關HIV，性傳播疾病或血源性病毒的更多資訊，我們建議您訪問網站allgood.org.au。All Good專注於提供重要資訊，並提供進行檢測和治療的工具和轉介途徑。資訊以包括英語在內的17種不同語言提供，並包含文字和口語錄音。
	END OF SURVEY		調查結束	調查結束

## Sheet: Drop down choices 
Error type
0 = none
1 = Added info
2 = missing info
3 = consistency
4 = adaptation or cultural issue
5 = mistranslation
6 = register / wording issue
7 = grammar / syntax issue
8 = minor linguistic defect
9 = left in source language
10 = annotation not followed
11 = layout / visual issue
