# Supplementary material for: Translating best practice into real practice: Methods, results and lessons from a project to translate an English sexual health survey into four Asian languages
Source: PLoS One. 2021 Dec 17;16(12):e0261074. doi: 10.1371/journal.pone.0261074 (PMC8682877; doi:10.1371/journal.pone.0261074)
Supplement: S3 Appendix — (XLSX) [file pone.0261074.s003.xlsx]

## Sheet: Traditional Chinese
Description	English source version	Annotation	Translation 1 (T1)	Translation 2 (T2)	Translation chosen following review and adjudication	Pre-testing comments	Amendments made after pre-testing
Footer - page numbers	1	Translate if Arabic numerals are inappropriate	1	1	1	N/A	N/A
	2		2	2	2	N/A	N/A
	3		3	3	3	N/A	N/A
	4		4	4	4	N/A	N/A
	5		5	5	5	N/A	N/A
	6		6	6	6	N/A	N/A
	7		7	7	7	N/A	N/A
	8		8	8	8	N/A	N/A
	9		9	9	9	N/A	N/A
	10		10	10	10	N/A	N/A
	11		11	11	11	N/A	N/A
	12		12	12	12	N/A	N/A
	Page		頁	See comment	Delete word Page from Chinese version	N/A	N/A
Footer - title	Migrant Blood-borne Virus and Sexual Health Survey		移民血源性病毒與性健康調查	針對移民的血源性病毒與性健康調查	移民血源性病毒與性健康調查	N/A	N/A
Question numbers	1.1	Translate if Arabic numerals are inappropriate and/or list numbering format is inappropriate	1.1	1.1	1.1	N/A	N/A
	1.2		1.2	1.2	1.2	N/A	N/A
	1.3		1.3	1.3	1.3	N/A	N/A
	1.4		1.4	1.4	1.4	N/A	N/A
	1.5		1.5	1.5	1.5	N/A	N/A
	1.6		1.6	1.6	1.6	N/A	N/A
	2.1		2.1	2.1	2.1	N/A	N/A
	2.2		2.2	2.2	2.2	N/A	N/A
	2.3		2.3	2.3	2.3	N/A	N/A
	2.4		2.4	2.4	2.4	N/A	N/A
	3.1		3.1	3.1	3.1	N/A	N/A
	3.2		3.2	3.2	3.2	N/A	N/A
	3.3		3.3	3.3	3.3	N/A	N/A
	3.4		3.4	3.4	3.4	N/A	N/A
	3.5		3.5	3.5	3.5	N/A	N/A
	3.6		3.6	3.6	3.6	N/A	N/A
	3.7		3.7	3.7	3.7	N/A	N/A
	4.1		4.1	4.1	4.1	N/A	N/A
	4.2		4.2	4.2	4.2	N/A	N/A
	4.3		4.3	4.3	4.3	N/A	N/A
	4.4		4.4	4.4	4.4	N/A	N/A
	4.5		4.5	4.5	4.5	N/A	N/A
	5.1		5.1	5.1	5.1	N/A	N/A
	5.2		5.2	5.2	5.2	N/A	N/A
	5.3		5.3	5.3	5.3	N/A	N/A
	5.4		5.4	5.4	5.4	N/A	N/A
	6.1		6.1	6.1	6.1	N/A	N/A
	6.2		6.2	6.2	6.2	N/A	N/A
	6.3		6.3	6.3	6.3	N/A	N/A
	6.4		6.4	6.4	6.4	N/A	N/A
	6.5		6.5	6.5	6.5	N/A	N/A
	6.6		6.6	6.6	6.6	N/A	N/A
	7.1		7.1	7.1	7.1	N/A	N/A
	7.2		7.2	7.2	7.2	N/A	N/A
	7.3		7.3	7.3	7.3	N/A	N/A
	7.4		7.4	7.4	7.4	N/A	N/A
	8.1		8.1	8.1	8.1	N/A	N/A
	8.2		8.2	8.2	8.2	N/A	N/A
	8.3		8.3	8.3	8.3	N/A	N/A
	8.4		8.4	8.4	8.4	N/A	N/A
	8.5		8.5	8.5	8.5	N/A	N/A
	8.6		8.6	8.6	8.6	N/A	N/A
	8.7		8.7	8.7	8.7	N/A	N/A
	8.8		8.8	8.8	8.8	N/A	N/A
	8.9		8.9	8.9	8.9	N/A	N/A
	8.1		8.1	8.1	8.1	N/A	N/A
	9.1		9.1	9.1	9.1	N/A	N/A
	9.2		9.2	9.2	9.2	N/A	N/A
Frequently used terms	Go to next question – Q	Q is used as an abbreviation for Question. If there is no equivalent, please just translate the full word “question”	前往下一個問題 – 問題	前往下一個問題 — 問題	前往下一個問題 – 問題	N/A	N/A
	Go to next page – Q		前往下一頁 – 問題	前往下一個問題 — 問題	前往下一頁 – 問題	N/A	N/A
	Go to next section – Q		前往下一部分 – 問題	前往 下一部分 — 問題	前往下一部分 – 問題	N/A	N/A
	Skip next question and go to Q		跳過下一個問題，前往問題	跳過下一個問題並前往問題	跳過下一個問題並前往問題	N/A	N/A
	Yes		是	是	是	N/A	N/A
	No		否	否	否	N/A	N/A
	I don’t know		我不知道	我不知道	我不知道	N/A	N/A
	I can’t remember		我不記得了	我不記得了	我不記得了	N/A	N/A
	Another reason (please specify):		其它原因（請說明）：	其他原因（請說明）：	其它原因（請說明）：	N/A	N/A
	I prefer not to answer		我不想回答	我不想回答	我不想回答	N/A	N/A
Page 1: Explanatory text	This survey is ONLY for people living in Australia who:	The text “BLUE REGIONS”, “ONLY” and “AND” have been put in capital letters for emphasis. If capital letters are not appropriate in the translation please use another technique for emphasising these words.	本調查僅針對居住在澳洲的以下人士：	這項調查僅針對居住在澳大利亞並符合以下條件的人：	這項調查僅針對居住在澳大利亞並符合以下條件的人：	N/A	N/A
	· are aged 18 or over AND		· 年滿18嵗，並且	 年滿18歲並且	年滿18歲並且	N/A	N/A
	· were born in Sub-Saharan Africa, South-East Asia or North-East Asia (the BLUE REGIONS below)		· 出生在撒哈拉以南非洲、東南亞或東北亞（以下藍色地區）	出生於撒哈拉以南非洲、東南亞或東北亞（下方藍色的地區）	出生於撒哈拉以南非洲、東南亞或東北亞（下方藍色的地區）	N/A	N/A
Page 1: Map label (left hand side)	ANY African country other than Western Sahara, Morocco, Tunisia, Algeria, Egypt or Libya	The text ANY has been put in capital letters and “other than” has been bolded for emphasis. If capital letters and b are not appropriate in the translation please use another technique for emphasising these words.	任何非洲國家，西撒哈拉、摩洛哥、突尼斯、阿爾及利亞、埃及或利比亞除外	除西撒哈拉、摩洛哥、突尼斯、阿爾及利亞、埃及或利比亞以外的任何非洲國家	Do not include in Chinese version	N/A	N/A
						N/A	N/A
						N/A	N/A
Page 1: Map label (right hand side)	ANY of the following places in Asia:	The text ANY has been put in capital letters for emphasis. If capital letters and underlining are not appropriate in the translation please use another technique for emphasising the word.	任何以下亞洲國家或地區：	亞洲的以下任何地方：	任何以下亞洲國家或地區：	N/A	N/A
	Brunei		文萊	文萊	文萊	N/A	N/A
	Cambodia		柬埔寨	柬埔寨	柬埔寨	N/A	N/A
	China (mainland)		中國（大陸）	中國（大陸）	中國（大陸）	N/A	N/A
	Hong Kong		香港	香港	香港	N/A	N/A
	Indonesia		印度尼西亞	印度尼西亞	印度尼西亞	N/A	N/A
	Japan		日本	日本	日本	N/A	N/A
	Laos		老撾	老撾	老撾 (寮國)	N/A	N/A
	Myanmar (Burma)		緬甸	緬甸	緬甸	N/A	N/A
	Timor-Leste		東帝汶	東帝汶	東帝汶	N/A	N/A
	Macau		澳門	澳門	澳門	N/A	N/A
	Malaysia		馬來西亞	馬來西亞	馬來西亞	N/A	N/A
	Mongolia		蒙古	蒙古	蒙古	N/A	N/A
	North Korea		朝鮮	北韓	北韓	N/A	N/A
	South Korea		韓國	南韓	南韓	N/A	N/A
	Philippines		菲律賓	菲律賓	菲律賓	N/A	N/A
	Singapore		新加坡	新加坡	新加坡	N/A	N/A
	Taiwan		台灣	台灣	台灣	N/A	N/A
	Thailand		泰國	泰國	泰國	N/A	N/A
	Vietnam		越南	越南	越南	N/A	N/A
Page 1: Blue shaded box	The aim of this survey is to understand how overseas-born people living in Australia think and act in relation to sexually transmissible infections and blood-borne viruses. Please read the participant information sheet to find out more.		本調查旨在瞭解出生在海外、目前居住在澳洲的人士對性傳染疾病和血源性病毒的看法與行為。請閱讀參加者資訊簡介瞭解詳情。	這項調查的目的是了解出生於海外、居住在澳大利亞的人對性傳播疾病和血源性病毒的看法及應對方式。請閱讀參與者資訊表以了解更多資訊。	本調查旨在瞭解出生在海外、目前居住在澳洲的人士對性傳染疾病和血源性病毒的看法與行為。請閱讀參加者資訊簡介瞭解詳情。	N/A	N/A
	· I have read, or had read to me, the information statement and I understand its contents		· 我已經閱讀或由別人向我讀出資訊聲明，而且我理解其內容。	· 我已閱讀或已有人向我閱讀本資訊聲明，並且我理解其內容	· 我已閱讀或已有人向我閱讀本資訊聲明，並且我理解其內容	N/A	N/A
	· I believe I understand the purpose, extent and possible risks of my involvement in this project.		· 我認為我瞭解我參與本項目的目的、範圍和可能的風險。	· 我相信我理解此項目的目的、範疇以及我參與此項目可能帶來的風險。	· 我相信我理解此項目的目的、範疇以及我參與此項目可能帶來的風險。	N/A	N/A
	· I voluntarily consent to take part in this research project.		· 我自願同意參加本研究項目。	Not translated?	· 我自願同意參加本調查項目。	N/A	N/A
	· I have had an opportunity to ask questions by calling the Project Coordinator, Dr Daniel Vujcich (08 9266 3668 or daniel.vujcich@curtin.edu.au) and I am satisfied with the answers I have received.		· 我有過機會聯絡項目協調員Daniel Vujcich博士（08 9266 3668或daniel.vujcich@curtin.edu.au）提出問題，而且我對收到的回答感到滿意。	 我有機會向項目協調員Daniel Vujcich博士致電（08 9266 3668或daniel.vujcich@curtin.edu.au）提問，並且我對得到的答复感到滿意。	· 我有過機會聯絡項目協調員Daniel Vujcich博士（08 9266 3668或daniel.vujcich@curtin.edu.au）提出問題，而且我對收到的回答感到滿意。	N/A	N/A
	· I understand that this project has been approved by Curtin University Human Research Ethics Committee and will be carried out in line with the National Statement on Ethical Conduct in Human Research (2007).		我知道，本項目已獲得科廷大學人類研究道德委員會的批准，並將根據《2007年國家人類研究道德行為聲明》開展。	我了解該項目已獲得科廷大學人類研究倫理委員會的批准，並將根據《國家人類研究倫理行為聲明》（2007年）進行。	我了解該項目已獲得科廷大學人類研究倫理委員會的批准，並將根據《國家人類研究倫理行為聲明》（2007年）進行。	N/A	N/A
Page 1: Option	I agree		我同意	我同意	我同意	N/A	N/A
Page 1: Option	I do not agree		我不同意	我不同意	我不同意	N/A	N/A
Page 1: Text in arrow	Please tick one	Note if ‘ticks’ are not commonly used in the translated language please replace as appropriate throughout	請勾選一項	請勾選一項	請勾選一項	N/A	N/A
Page 2: Heading	ABOUT THE SURVEY		調查簡介	關於本調查	調查簡介	N/A	N/A
Page 2: Explanatory text 1	This survey has nine sections and you may stop participating at any time:		本調查有九個部分，你可以隨時停止參加：	本調查分為九個部分，您可以隨時停止參與：	本調查分為九個部分，您可以隨時停止參與：	N/A	N/A
	1. Questions about HIV / AIDS	If there is no widely understood acronym for HIV/AIDS please feel free to translate the full terms here and below.	1. 關於愛滋病病毒/愛滋病的問題	1. 關於HIV（人類免疫缺陷病毒）/ AIDS（艾滋病）的問題	1. 關於愛滋病病毒 (HIV) 和愛滋病 (AIDS) 的問題	N/A	N/A
	2. Questions about other sexually transmitted infections		2. 關於其它性傳染疾病的問題	2. 關於其他性傳播疾病的問題	2. 關於其它性傳染疾病的問題	N/A	N/A
	3. Questions about hepatitis B		3. 關於乙型肝炎的問題	3. 關於乙型肝炎的問題	3. 關於乙(B)型肝炎的問題	N/A	N/A
	4. Questions about hepatitis C		4. 關於丙型肝炎的問題	4. 關於丙型肝炎的問題	4. 關於丙(C)型肝炎的問題	N/A	N/A
	5. Questions about sexual activities and relationships		5. 關於性行為和性關係的問題	5. 關於性行為和性關係的問題	5. 關於性行為和性關係的問題	N/A	N/A
	6. Questions about health care		6. 關於醫療保健的問題	6. 關於衛生保健的問題	6. 關於醫療保健的問題	N/A	N/A
	7. Questions about travel		7. 關於旅行的問題	7. 關於旅行的問題	7. 關於旅行的問題	N/A	N/A
	8. Questions about you		8. 關於你的問題	8. 關於您的問題	8. 關於您的問題	N/A	N/A
	9. Questions about the survey		9. 關於本調查的問題	9. 關於本調查的問題	9. 關於本調查的問題	N/A	N/A
Page 2: Explanatory text 2	The survey will take around 10 minutes.		完成本調查需要大約10分鐘的時間。	這項調查大約需要10分鐘。	這項調查大約需要10分鐘。	N/A	N/A
Page 2: Explanatory text 3	Please do NOT refer to the internet or other resources to help you answer any questions – we are interested in what YOU know.	The text NOT and YOU has been put in capital letters for emphasis. If capital letters and underlining are not appropriate in the translation please use another technique for emphasising the words.	請不要參考網路或其它資源幫助自己回答任何問題 – 我們感興趣的是你知道什麽。	請不要使用互聯網或其他資源來幫助您回答任何問題——我們想了解的是您知道什麼。	請不要使用互聯網或其他資源來幫助您回答任何問題——我們想了解的是您知道什麼。	N/A	N/A
Page 2: Explanatory text 4	This survey is anonymous. Your answers will be private.		本調查是匿名的。你的回答將受到保密。	本調查是匿名的。您的回答將受隱私保護。	本調查是匿名的。您的回答將受隱私保護。	N/A	N/A
Page 3: Heading	SECTION 1: QUESTIONS ABOUT HIV / AIDS		第一部分：關於愛滋病病毒/愛滋病的問題	第1部分：關於HIV/AIDS的問題	第一部分：關於愛滋病病毒 (HIV) /愛滋病(AIDS) 的問題	N/A	N/A
Page 3: Explanatory text	This section asks you about your knowledge about human immunodeficiency virus (HIV) and / or acquired immunodeficiency syndrome (AIDS) and how HIV is passed on. This is not to test or quiz you; it is just to give us an understanding of what different community members know about HIV / AIDS.		這個部分詢問你關於人類免疫力缺乏病毒（愛滋病病毒）和/或後天免疫力缺乏綜合症（愛滋病）以及愛滋病病毒如何傳播的知識。這不是為了測試或考問你；這只是為了讓我們瞭解不同社區成員對愛滋病病毒/愛滋病的瞭解。	這一部分詢問您對人類免疫缺陷病毒（HIV）和/或獲得性免疫缺陷綜合症（AIDS）以及HIV的傳播方式的了解。這不是為了測試或測驗您；僅僅是為了讓我們了解不同社區成員對HIV/AIDS的了解。	這一部分詢問您對愛滋病病毒（HIV)和/或愛滋病（AIDS）的傳播方式的了解。這不是為了測試或測驗您；僅僅是為了讓我們了解不同社區成員對愛滋病病毒和/或愛滋病的了解。	N/A	N/A
Page 3: Q1.1	Have you heard of HIV and / or AIDS? (Tick one)		你是否聽說過愛滋病病毒和/或愛滋病？（勾選一項）	您是否聽說過HIV和/或AIDS？（勾選一項）	您是否聽說過愛滋病病毒 (HIV) 和/或愛滋病 (AIDS)？ (勾選一項）	N/A	N/A
Page 3: Q1.2	Is an HIV test done whenever someone has a blood test in Australia? (Tick one)		在澳洲，是否所有血液檢查都包括愛滋病病毒檢查？（勾選一項）	每當有人在澳大利亞進行血液檢查時，都會進行HIV檢測嗎？（勾選一項）	在澳洲，是否所有血液檢查都包括愛滋病病毒 (HIV) 檢查？（勾選一項）	N/A	N/A
Page 3: Q1.3	Is it safe to have sex without a condom with someone who has VERY LOW amounts of HIV in their blood? (Tick one)		與血液中含有很少數量的愛滋病病毒的人進行無套性交是否安全？（勾選一項）	與血液中HIV含量極低的人在不戴避孕套的情況下進行性行為是否安全？（勾選一項）	與血液中愛滋病病毒(HIV)含量非常低的人，在不戴安全套的情況下進行性行為是否安全？（勾選一項）	N/A	N/A
Page 3: Q1.4	Is there non-traditional medication available for people living with HIV so they can live a normal life? (Tick one)	The phrase “normal life” in this question is intended to indicate that the person can function like other people and do everyday things without being impeded by their HIV status. The phrase “non-traditional medication” is intended to refer to pharmaceuticals, as opposed to herbal or alternative medicines.	愛滋病患者是否有西藥可以使用，讓他們能過正常的生活？（勾選一項）	是否有非傳統藥物可供HIV感染者使用，使他們過上正常的生活？（勾選一項）	愛滋病病毒(HIV)感染者是否有西藥可以使用，讓他們能過正常的生活？ （勾選一項）	N/A	N/A
Page 3: Q1.5	Are there any medicines that people can take BEFORE SEX to protect themselves against HIV? (Tick one)		人們在性交之前能否服用任何藥物保護自己免受愛滋病病毒感染？（勾選一項）	是否有任何藥物可供人們在性交之前服用，以保護他們免受HIV感染？（勾選一項）	人們在性行為之前能否服用任何藥物保護自己免受愛滋病病毒(HIV) 感染？ （勾選一項）	N/A	N/A
Page 3: Q1.6	If you think there is a medicine that people can take before sex to protect themselves against HIV, what is the name of the medicine? (Tick one)		如果你認為人們在性交之前能夠服用藥物保護自己免受愛滋病病毒感染，這種藥物的名稱是什麽？（勾選一項）	如果您認為某種藥物可供人們在性交之前服用，以保護他們免受HIV感染，那麼該藥物的名稱是什麼？（勾選一項）	如果您認為某種藥物可供人們在性行為之前服用，以保護他們免受愛滋病病毒(HIV)感染，那麼該藥物的名稱是什麼？（勾選一項）	N/A	N/A
Page 3: Q1.6 Box 1	The name of the medicine is (please specify):		藥物的名稱是（請說明）：	該藥物的名稱是（請說明）：	藥物的名稱是（請說明）：	N/A	N/A
Page 3: Q1.6 Box 2	I don’t know the name of the medicine.		我不知道藥物的名稱。	我不知道該藥物的名稱。	我不知道該藥物的名稱。	N/A	N/A
Page 4: Heading	SECTION 2: QUESTIONS ABOUT OTHER SEXUALLY TRANSMITTED INFECTIONS		第二部分：關於其它性傳染疾病的問題	第2部分：關於其他性傳播疾病的問題	第2部分：關於其他性傳播疾病的問題	N/A	N/A
Page 4: Explanatory text	This section asks you about your knowledge of other sexually transmitted infections (STIs). This is not to test or quiz you; it is just to give us an understanding of what different community members know about STIs.	Only use the equivalent of the acronym STI if it is likely to make sense in the translated language; otherwise, please just replace all references to the acronym with the translated version of the full term, sexually transmitted infections.	這個部分詢問你關於其它性傳染疾病的知識。這不是為了測試或考問你；這只是為了讓我們瞭解不同社區成員對性傳染疾病的瞭解。	這一部分詢問您對其他性傳播疾病的了解。這不是為了測試或測驗您；僅僅是為了讓我們了解不同社區成員對性傳播疾病的了解。	這一部分詢問您對其他性傳播疾病的了解。這不是為了測試或考問你；僅僅是為了讓我們了解不同社區成員對性傳播疾病的了解。	N/A	N/A
Page 4: Q2.1	Have you heard of the following sexually transmitted infections (STIs)? (Tick as many as you know)		你是否聽說過以下性傳染疾病？（勾選你知道的所有性傳染疾病）	您是否聽說過以下性傳播疾病？（勾選您知道的所有選項）	您是否聽說過以下性傳播疾病？（勾選您知道的所有選項）	N/A	N/A
	Gonorrhoea		淋病	淋病	淋病	N/A	N/A
	Syphilis		梅毒	梅毒	梅毒	N/A	N/A
	Chlamydia		衣原體	衣原體病	衣原體 (披衣菌) 感染	N/A	N/A
	I haven’t heard of any of them		我都沒聽說過	我沒有聽說過任何一項	我沒有聽說過任何一項	N/A	N/A
Page 4: Q2.2	Can a person have an STI without any symptoms? (Tick one)		人們是否可能患性傳染疾病但沒有任何症狀？（勾選一項）	患有性傳播疾病的人是否可能沒有任何症狀？（勾選一項）	患有性傳播疾病的人是否可能沒有任何症狀？（勾選一項）	N/A	N/A
Page 4: Q2.3	Can a person with ONLY one sexual partner get an STI through sex? (Tick one)	The text ONLY has been put in capital letters for emphasis. If capital letters is not appropriate in the translation please use another technique for emphasising the word.	只有一個性伴侶的人是否可能通過性交感染性傳染疾病？（勾選一項）	僅擁有一個性伴侶的人是否可能通過性交獲得性傳播疾病？（勾選一項）	僅擁有一個性伴侶的人是否可能通過性交獲得性傳播疾病？（勾選一項）	N/A	N/A
Page 4: Q2.4	Can some STIs make it harder for women to get pregnant? (Tick one)		有些性傳染疾病是否會使女性較難懷孕？（勾選一項）	某些性傳播疾病是否會使女性更難懷孕？（勾選一項）	某些性傳播疾病是否會使女性更難懷孕？（勾選一項）	N/A	N/A
Page 5: Heading	SECTION 3: QUESTIONS ABOUT HEPATITIS B		第三部分：關於乙型肝炎的問題	第3部分：關於乙型肝炎的問題	第3部分：關於乙(B)型肝炎的問題	N/A	N/A
Page 5: Explanatory text	This section asks you about your knowledge of hepatitis B and how it is passed on.		這個部分詢問你關於乙型肝炎及其如何傳播的知識。	這一部分詢問您對乙型肝炎以及其傳播方式的了解。	這一部分詢問你對乙(B) 型肝炎以及其傳播方式的了解。	N/A	N/A
Page 5: Q3.1	Which of the following best describes you? (Tick one)		以下哪一項陳述最符合你的情況？（勾選一項）	以下哪項最符合您的情況？（勾選一項）	以下哪項最符合您的情況？（勾選一項）	N/A	N/A
	I have heard of hepatitis but I don’t know if it was hepatitis B or another type of hepatitis (for example, hepatitis A or hepatitis C)		我聽說過肝炎，但我不知道這是乙型肝炎或其它類型的肝炎（例如，甲型肝炎或丙型肝炎）	我聽所過肝炎，但不知道它是指乙型肝炎還是其他類型的肝炎（例如，甲型肝炎或丙型肝炎）	我聽說過肝炎，但我不知道這是乙(B)型肝炎或其它類型的肝炎(例如，甲(A)型肝炎或丙(C) 型肝炎)	N/A	N/A
	I have heard of hepatitis B AND hepatitis C but I don’t know the difference between them	The text AND has been put in capital letters for emphasis. If capital letters is not appropriate in the translation please use another technique for emphasising the word.	我聽說過乙型肝炎和丙型肝炎，但我不知道兩者之間的區別	我聽說過乙型肝炎和丙型肝炎，但我不知道它們之間的區別	我聽說過肝炎，但我不知道這是乙(B)型肝炎或其它類型的肝炎(例如，甲(A)型肝炎或丙(C) 型肝炎)	N/A	N/A
	I have not heard of hepatitis B	The text not has been put in bold for emphasis. If bold text is not appropriate in the translation please use another technique for emphasising the word.	我沒有聽說過乙型肝炎	我沒有聽說過乙型肝炎	我沒有聽說過乙(B)型肝炎	N/A	N/A
	I have heard of hepatitis B and I know what it is		我聽說過乙型肝炎，而且我知道它是什麽	我聽說過乙型肝炎，並且知道它是什麼	我聽說過乙(B) 型肝炎，並且知道它是什麼	N/A	N/A
Page 5: Q3.2	Is there a vaccine (injection) to stop people from getting hepatitis B? (Tick one)		是否有疫苗（針劑）可以防止人們患乙型肝炎？（勾選一項）	是否有疫苗（注射）可以防止人們感染乙型肝炎（勾選一項）	是否有疫苗可以防止人們感染乙(B) 型肝炎?（勾選一項）	N/A	N/A
Page 5: Q3.3	Can you get hepatitis B from swallowing food or water containing the faeces (poo) of an infected person? (Tick one)	There is no need to translate the informal ‘poo’ if people are likely to understand the translated term for ‘faeces’	你是否會因為吞下含有受感染者的糞便的食物或水而患乙型肝炎？（勾選一項）	您可以通過吞下含有感染者糞便的食物或水來感染乙型肝炎嗎？（勾選一項）	你是否會因為吞下含有感染者的糞便污染的食物或水而感染乙 (B) 型肝炎？（勾選一項）	N/A	N/A
Page 5: Q3.4	Is there non-traditional medicine that can make the hepatitis B virus completely go away from a person's body? (Tick one)	See above note re: meaning of “non-traditional medicine”	是否有西藥可以將乙型肝炎病毒從人體中完全去除？ （勾選一項）	是否有可以使乙型肝炎病毒完全從人體消失的非傳統藥物？（勾選一項）	是否有西藥可以將乙(B)型肝炎病毒從人體中完全去除？（勾選一項）	N/A	N/A
Page 5: Q3.5	Can hepatitis B normally be passed on through sex without a condom? (Tick one)		乙型肝炎是否通常會通過無套性交傳播？（勾選一項）	乙型肝炎是否通常可以在不戴避孕套的情況下通過性交傳播？（勾選一項）	乙 (B) 型肝炎是否通常可以在不戴安全套的情況下通過性行為傳播？（勾選一項）	N/A	N/A
Page 5: Q3.6	Can hepatitis B normally be passed on by sharing a toothbrush or shaving razor? (Tick one)		乙型肝炎是否通常會通過共用牙刷或剃鬚刀傳播？（勾選一項）	乙型肝炎是否通常可以通過共用牙刷或剃須刀傳播？（勾選一項）	乙 (B) 型肝炎是否通常會通過共用牙刷或剃鬚刀傳播？（勾選一項）	N/A	N/A
Page 5: Q3.7	Can hepatitis B normally be passed on by sharing food with an infected person? (Tick one)		乙型肝炎是否通常會通過與受感染者共享食物傳播？（勾選一項）	乙型肝炎是否通常可以通過與感染者共享食物來傳播？（勾選一項）	乙(B)型炎是否通常可以通過與感染者共享食物來傳播？（勾選一項）	N/A	N/A
Page 6: Heading	SECTION 4: QUESTIONS ABOUT HEPATITIS C		第四部分：關於丙型肝炎的問題	第4部分：關於丙型肝炎的問題	第4部分：關於丙(C) 型肝炎的問題	N/A	N/A
Page 6: Explanatory text	This section asks you about your knowledge of hepatitis C and how it is passed on.		這個部分詢問你關於丙型肝炎及其如何傳播的知識。	這一部分詢問您對丙型肝炎及其傳播方式的了解。	這個部分詢問你關於丙 (C) 型肝炎及其如何傳播的知識。	N/A	N/A
Page 6: Q4.1	Which of these statements best describes you? (Tick one)		以下哪一項陳述最符合你的情況？（勾選一項）	以下哪項最符合您的情況？（勾選一項）	以下哪項最符合您的情況？（勾選一項）	N/A	N/A
	I have heard of hepatitis C		我聽說過丙型肝炎	我聽說過丙型肝炎	我聽說過丙(C) 型肝炎	N/A	N/A
	I have not heard of hepatitis C	The text not has been put in bold for emphasis. If bold text is not appropriate in the translation please use another technique for emphasising the word.	我沒有聽說過丙型肝炎	我沒有聽說過丙型肝炎	我沒有聽說過丙(C)型肝炎	N/A	N/A
Page 6: Q4.1 Instruction	Go to section 5 below – Q5.1		前往以下第五部分 – 問題5.1	前往下方第5部分 — 問題5.1	前往下方第5部分 — 問題5.1	N/A	N/A
Page 6: Q4.2	Is there a vaccine (injection) to stop people from getting hepatitis C? (Tick one)		是否有疫苗（針劑）可以防止人們患丙型肝炎？（勾選一項）	是否有疫苗（注射）可以防止人們感染丙型肝炎（勾選一項）	是否有疫苗 可以防止人們感染丙(C) 型肝炎?（勾選一項）	N/A	N/A
Page 6: Q4.3	Is there non-traditional medicine that can make the hepatitis C virus completely go away from a person's body? (Tick one)	See above note re: meaning of “non-traditional medicine”	是否有西藥可以將丙型肝炎病毒從人體中完全去除？（勾選一項）	是否有可以使丙型肝炎病毒完全從人體消失的非傳統藥物？（勾選一項）	是否有西藥可以將丙(C) 型肝炎病毒從人體中完全去除？（勾選一項	N/A	N/A
Page 6: Q4.4	Can hepatitis C be passed on by sharing injecting equipment like needles and syringes? (Tick one)		丙型肝炎是否會通過共用注射器具（比如針頭和針筒）傳播？（勾選一項）	丙型肝炎能否通過共用針頭和注射器等注射設備傳播？（勾選一項）	丙(C) 型肝炎是否會通過共用注射器具（比如針頭和針筒）傳播？（勾選一項）	N/A	N/A
Page 6: Q4.5	Can someone get hepatitis C more than once in their lifetime? (Tick one)		人的一生中是否可能不止一次患丙型肝炎？（勾選一項）	人一生中感染丙型肝炎的次數會多於一次嗎？（勾選一項）	人的一生中是否可能多次患丙(C)型肝炎？（勾選一項）	N/A	N/A
Page 6: section 5 heading	SECTION 5: QUESTIONS ABOUT SEXUAL ACTIVITIES AND RELATIONSHIPS		第五部分：關於性行為和性關係的問題	第5部分：關於性行為和性關係的問題	第5部分：關於性行為和性關係的問題	N/A	N/A
Page 6: Explanatory text	This section asks you about personal information relating to sexual activities. We understand that this could be sensitive to some people. Your responses will be kept anonymous and confidential.		這個部分詢問你關於性行為的個人資訊。我們知道，這對有些人可能較敏感。你的回答將保持匿名和保密。	這一部分向您詢問有關性行為的個人資訊。我們明白這些內容對某些人而言可能較為敏感。您的回答將是匿名的且會被保密。	這一部分向您詢問有關性行為的個人資訊。我們明白這些內容對某些人而言可能較為敏感。您的回答將是匿名的且會被保密。	N/A	N/A
Page 6: Q5.1	In the past twelve (12) months, how many people have you had sexual intercourse with (vaginal or anal)? (Tick one)		過去十二（12）個月內，你和多少人發生過性交（陰道性交或肛交）？（勾選一項）	在過去的十二（12）個月中，您與多少人進行過性交（陰道性交或肛交）？（勾選一項）	過去十二個月內，您和多少人發生過性行為（陰道性交或肛交）？（勾選一項）	N/A	N/A
	I prefer not to answer		我不想回答	我不想回答	我不想回答	N/A	N/A
	0		0	0人	0人	N/A	N/A
	1		1個	1人	1人	N/A	N/A
	2 to 5		2到5個	2至5人	2至5人	N/A	N/A
	6 to 10		6到10個	6至10人	6至10人	N/A	N/A
	11 or more		11個或更多	11人或以上	11人或以上	N/A	N/A
	I can’t remember		我不記得了	我不記得了	我不記得了	N/A	N/A
Page 7: Q5.2	Which of the following best describes the MOST RECENT person you had sex with?(Tick one)	The text MOST RECENT has been put in capital letters for emphasis. If capital letters is not appropriate in the translation please use another technique for emphasising the word.	你最近一次性交的對象是誰？（勾選一項）	以下哪項最能描述最近與您發生性關係的人？（勾選一項）	您最近一次性行為的對象是誰？（勾選一項）	N/A	N/A
	Someone you are in a committed relationship with (e.g. husband / wife, boyfriend / girlfriend)		和你有穩定關系的人（例如，丈夫/妻子、男友/女友）	與您處於相互承諾的伴侶關係的人（例如丈夫/妻子，男朋友/女朋友）	和您有穩定關係的人（例如，丈夫/妻子、男友/女友）	N/A	N/A
	A casual sex partner	By casual sex partner we mean a person who the survey respondent is NOT in a committed relationship with	臨時性伴侶	隨意的性伴侶	非固定性伴（没有稳定關係或臨時性伴，包括一夜情人）	N/A	N/A
	A sex worker	Please chose a neutral, non-stigmatising translation for the term ‘sex worker’.	性工作者	性工作者	性工作者	N/A	N/A
Page 7: Q5.3	Did you use a condom the MOST RECENT time you had sex? (Tick one)	The text MOST RECENT has been put in capital letters for emphasis. If capital letters is not appropriate in the translation please use another technique for emphasising the word.	你最近一次性交時，是否使用了避孕套？（勾選一項）	您最近進行性行為時是否使用了避孕套？（勾選一項）	您最近一次性行為時，是否使用了安全套？（勾選一項）	N/A	N/A
Page 7: Q5.4	Why did you NOT use a condom the MOST RECENT time you had sex? (Tick as many as apply)	The text MOST RECENT and NOT has been put in capital letters for emphasis. If capital letters is not appropriate in the translation please use another technique for emphasising the words.	你最近一次性交時，為何不使用避孕套？(勾選所有適用項）	您最近進行性行為時為何沒有使用避孕套（勾選符合情況的所有選項）	您最近一次性行為時，為何没有使用安全套？(勾選所有適用項）	N/A	N/A
	My partner and / or I did not have one		我的伴侶和/或我沒有避孕套	我的伴侶和/或我沒有避孕套	我的伴侶和/或我當時沒有安全套	N/A	N/A
	My partner and / or I could not afford one		我的伴侶和/或我買不起避孕套	我的伴侶和/或我負擔不起避孕套	我的伴侶和/或我當時買不起安全套	N/A	N/A
	My partner did not want to use one		我的伴侶不想使用避孕套	我的伴侶不想使用避孕套	我的伴侶當時不想使用安全套	N/A	N/A
	I did not want to use one		我不想使用避孕套	我不想使用避孕套	我當時不想使用安全套	N/A	N/A
	My partner and / or I did not know where to get one		我的伴侶和/或我不知道從哪裡可以獲得避孕套	我的伴侶和/或我不知道去哪裡獲取避孕套	我的伴侶和/或我當時不知道從哪裡可以獲得安全套	N/A	N/A
	My partner doesn’t like the way they feel		我的伴侶不喜歡避孕套的感覺	我的伴侶不喜歡避孕套的感覺	我的伴侶不喜歡使用安全套的感覺	N/A	N/A
	I don’t like the way they feel		我不喜歡避孕套的感覺	我不喜歡避孕套的感覺	我不喜歡使用安全套的感覺	N/A	N/A
	My partner or I was trying to get pregnant		我的伴侶或我正在設法懷孕	我的伴侶或我正在嘗試懷孕	我的伴侶和/或我當時正嘗試懷孕	N/A	N/A
	It is against my or my partner’s culture or religion		這不符合我或我的伴侶的文化或宗教信仰	使用避孕套有悖於我或我的伴侶的文化或宗教信仰	這不符合我或我的伴侶的文化或宗教信仰	N/A	N/A
	My partner and I don’t have any illnesses that can be passed on through sex		我的伴侶和我沒有任何會通過性交傳播的疾病	我的伴侶和我沒有任何可以通過性交傳播的疾病	我的伴侶和我都沒有可以通過性行為傳播的疾病	N/A	N/A
	My partner and I trust each other		我的伴侶和我互相信任	我的伴侶和我彼此相互信任	我的伴侶和我互相信任	N/A	N/A
Page 7: heading	SECTION 6: QUESTIONS ABOUT HEALTH CARE		第六部分：關於醫療保健的問題	第6部分：關於衛生保健的問題	第6部分：關於醫療保健的問題	N/A	N/A
Page 7: explanatory text	This section is about your experience of and access to health care for sexually transmitted infections (STIs) and blood-borne viruses (BBVs). BBVs include hepatitis B and C.	Only use the equivalent of the acronym BBV if it is likely to make sense in the translated language; otherwise, please just replace all references to the acronym with the translated version of the full term, blood-borne viruses	這個部分是關於你對性傳染疾病和血源性病毒醫療保健的獲取和體驗。血源性病毒包括乙型肝炎和丙型肝炎。	這一部分涉及您對於性傳播疾病和血源性病毒的經歷以及獲得醫療保健的機會。血源性病毒包括乙型肝炎和丙型肝炎。	這一部分涉及您對於性傳播疾病和血源性病毒的經歷以及獲得醫療保健的機會。血源性病毒包括乙(B)型肝炎和丙(C) 型肝炎。	N/A	N/A
Page 7: Q 6.1	When did you have your most recent test for HIV, hepatitis B, hepatitis C or any sexually transmitted infections (we call these STI and / or BBV tests)? (Tick one) NOTE: It doesn't matter if the test was in Australia or another country		你最近一次接受愛滋病病毒、乙型肝炎、丙型肝炎或任何性傳染疾病檢查（我們稱之為性傳染疾病和/或血源性病毒檢查）是在什麽時候？（勾選一項）	您最近一次進行HIV、乙型肝炎、丙型肝炎或任何性傳播疾病的檢測是在什麼時候（我們將這些檢測稱為性傳播疾病檢測和/或血源性病毒檢測）？（勾選一項）	您最近一次進行愛滋病病毒(HIV)、乙(B)型炎、丙(C)型肝炎或任何性傳播疾病的檢測是在什麼時候（我們將這些檢測稱為性傳播疾病檢測和/或血源性病毒檢測）？ 註: 包括在澳洲或者其他國家的檢測。（勾選一項） [Note omitted from translated versions and added here]	N/A	N/A
	Less than 12 months ago		不到12個月前	不到12個月前	不到12個月前	N/A	N/A
	1 to 2 years ago		1到2年前	1至2年前	1至2年前	N/A	N/A
	More than 2 years ago		2年多以前	2年多以前	2年多以前	N/A	N/A
	I have never been tested		我從未接受過檢查	我從未接受過檢測	我從未接受過檢測	N/A	N/A
Page 8: Q6.2	Why did you NOT have an STI and / or BBV test in the last two years? (Tick as many as apply)	The text NOT has been put in capital letters for emphasis. If capital letters is not appropriate in the translation please use another technique for emphasising the word.	你為何沒有在過去兩年內接受性傳染疾病和/或血源性病毒檢查？（勾選所有適用項）	您為何在過去兩年內未接受過性傳播疾病和/或血源性病毒檢測？（勾選符合情況的所有選項）	您為何沒有在過去兩年內接受性傳播疾病和/或血源性病毒檢測?（勾選所有適用項)	N/A	N/A
	I did not do anything to put me at risk		我沒有做過任何會使我面臨風險的事	我沒有做任何有感染風險的事情	我沒有做任何有感染風險的事情	N/A	N/A
	I was too embarrassed		我感到太尷尬了	我覺得很不好意思	我感到太尷尬了	N/A	N/A
	I could not afford extra tests		我付不起額外檢查的費用	我無法承擔額外檢測的費用	我付不起額外檢測的費用	N/A	N/A
	I didn’t know where to get one		我不知道可以去哪裡接受檢查	我不知道去哪裡檢測	我不知道可以去哪裡接受檢測	N/A	N/A
	I was scared about the result		我害怕結果	我很害怕看到檢測結果	我很害怕看到檢測結果	N/A	N/A
	I don't like needles / blood tests	The term ‘needles’ here refers to needles used in medical procedures.	我不喜歡針刺/血液檢查	我不喜歡打針/驗血	我不喜歡打針/驗血	N/A	N/A
	I did not have any symptoms		我沒有任何症狀	我沒有任何症狀	我沒有任何症狀	N/A	N/A
	I did not have the time to get tested		我沒有時間去接受檢查	我沒有時間去做檢測	我沒有時間去做檢測	N/A	N/A
	I did not think it was important		我認為這不重要	我不認為這很重要	我不認為這很重要	N/A	N/A
	I couldn’t get to a service / clinic		我無法去服務機構/診所	我無法前往檢測服務點/診所	我無法前往檢測服務機構/診所	N/A	N/A
Page 8: Q6.2 instruction	If you answered this question (Q6.2) please go straight to Q6.5		如果你回答了這個問題（問題6.2），請直接前往問題6.5	如果您回答了此問題（問題6.2），請直接轉到問題6.5	如果你回答了這個問題（問題6.2），請直接前往問題6.5	N/A	N/A
Page 8: Q6.3	What was your MOST RECENT STI and / or BBV test for? (Tick as many as apply)	The text MOST RECENT has been put in capital letters for emphasis. If capital letters is not appropriate in the translation please use another technique for emphasising the word.	你最近一次接受性傳染疾病和/或血源性病毒檢查是檢查什麽？（勾選所有適用項）	您最近進行的性傳播疾病檢測和/或血源性病毒檢測針對的是什麼？（勾選符合情況的所有選項）	您最近一次接受性傳播疾病和/或血源性病毒檢測時檢查了什麽？（勾選所有適用項）	N/A	N/A
	HIV		愛滋病病毒	HIV	愛滋病病毒(HIV)	N/A	N/A
	Chlamydia and / or gonorrhoea		衣原體和/或淋病	衣原體病和/或淋病	衣原體(披衣菌) 感染和/或淋病	N/A	N/A
	Syphilis		梅毒	梅毒	梅毒	N/A	N/A
	Hepatitis B and / or hepatitis C		乙型肝炎和/或丙型肝炎	乙型肝炎和/或丙型肝炎	乙(B)型炎和/或丙(C) 型肝炎	N/A	N/A
	I don't know – it was a blood test		我不知道 – 這是一次血液檢查	我不知道 — 是一次血檢	我不知道 — 是一次血檢	N/A	N/A
	I don't know – it was a urine test		我不知道 – 這是一次尿樣檢查	我不知道 — 是一次尿檢	我不知道 — 是一次尿檢	N/A	N/A
	I don't know – it was a blood and urine test		我不知道 – 這是一次血液和尿樣檢查	我不知道 — 是血檢和尿檢	我不知道 — 是血檢和尿檢	N/A	N/A
	Other (please specify):		其它（請說明）：	其他（請說明）：	其他（請說明）：	N/A	N/A
Page 8: Q6.4	What was the reason for your MOST RECENT STI and / or BBV test? (Tick as many as apply)	The text MOST RECENT has been put in capital letters for emphasis. If capital letters is not appropriate in the translation please use another technique for emphasising the word.	你最近一次接受性傳染疾病和/或血源性病毒檢查的原因是什麼？ （勾選所有適用項）	您最近進行性傳播疾病檢測和/或血源性病毒檢測的原因是什麼？（勾選符合情況的所有選項）	您最近一次接受性傳播疾病檢測和/或血源性病毒檢測的原因是什麼？（勾選符合情況的所有選項）	N/A	N/A
	I was applying for permanent residency		我正在申請永久居民身份	我為了申請永久居留權	我當時為了申請永久居留權 (PR)	N/A	N/A
	I had a new sexual partner		我有了一個新的性伴侶	我有了一個新的性伴侶	我有了一個新的性伴侶	N/A	N/A
	I shared injecting equipment with someone	Here we are referring to drug injecting equipment	我與別人共用了注射器具	我與某人共用了注射設備	我與別人共用了注射器具	N/A	N/A
	Something happened that may have put me at risk		發生了可能使我面臨風險的事	發生了可能置我於危險之中的事情	當時發生了可能會令我感染性病的事情	N/A	N/A
	I was pregnant and had a check up		我懷孕了，接受了一次體檢	我懷孕了並且做了檢查	我當時懷孕了並且做了檢查	N/A	N/A
	I was getting contraception / birth control		我在避孕	我在避孕/節育	我當時在避孕/節育	N/A	N/A
	My doctor / nurse suggested it		我的醫生/護士建議我接受檢查	我的醫生/護士建議做檢測	當時我的醫生/護士建議我接受檢測	N/A	N/A
	My doctor / nurse just did it		我的醫生/護士直接做了檢查	我的醫生/護士剛進行了檢測	當時我的醫生/護士在我不知情的情況之下直接檢測了	N/A	N/A
	I wanted to know if I had a sexually transmitted infection or a blood-borne virus		我想知道自己是否有性傳染疾病或血源性病毒	我想知道我是否患有性傳播疾病或攜帶血源性病毒	我想知道我是否患有性傳播疾病或攜帶血源性病毒	N/A	N/A
	I had symptoms		我有症狀	我有了症狀	當時我有症狀	N/A	N/A
	It was part of my regular health check		這是我的常規健康檢查的一部分	這是我常規體檢的一部分	這是我的常規健康檢查的一部分	N/A	N/A
	I like to get regular STI / BBV tests		我想要定期接受性傳染疾病/血源性病毒檢查	我希望定期進行性傳播疾病/血源性病毒檢測	我希望定期進行性傳播疾病/血源性病毒檢測	N/A	N/A
	It was a requirement for my work / study		這是我的工作/學習的一個要求	這是我的工作/學習的要求	這是我的工作/學習的一個要求	N/A	N/A
Page 8: Q6.5	How would you feel if a doctor in Australia offered you STI and BBV tests during an appointment without you requesting any of these tests? (Tick any that apply)		如果澳洲的醫生在你就診時未經你要求就提出讓你接受性傳染疾病和血源性病毒檢查，你會有何感受？（勾選所有適用項）	如果您在看診期間，澳大利亞的醫生提議您進行性傳播疾病和血源性病毒檢測，而您自己未提出要做任何這些檢測，您會有什麼感覺？（勾選任何適用選項）	如果澳洲的醫生在您就診時，未經您要求就提出讓您接受性傳播疾病和血源性病毒檢測，您會有何感受？（勾選所有適用項）	N/A	N/A
	Offended – why are they asking me?		受到冒犯 – 他們為什麼要問我？	被冒犯了 — 他們為什麼要求我做檢測？	被冒犯了 — 他們為什麼要求我做檢測？	N/A	N/A
	Worried – do they think I have an illness?		擔心 – 他們是否認為我生病了？	擔心 — 他們認為我患有疾病嗎？	擔心 — 他們認為我患有疾病嗎？	N/A	N/A
	Surprised – I wasn’t expecting that		意外 – 我沒想到會有此事	驚訝 — 我沒想到會這樣提議	驚訝 — 我沒想到會這樣提議	N/A	N/A
	Okay – STI and BBV testing is normal		沒問題 – 性傳染疾病和血源性病毒檢查是正常檢查	可行 — 性傳播疾病和血源性病毒檢測很正常	OK , 沒問題的 - 性傳染疾病和血源性病毒檢查是正常檢測	N/A	N/A
	Relieved – now I don't have to ask for the tests		鬆了一口氣 – 現在我不必要求接受檢查了	鬆了一口氣 — 現在我不用提出進行這些檢測了	鬆了一口氣 — 現在不用我主動提出進行這些檢測了	N/A	N/A
	Embarrassed – I'd rather not talk about these things		尷尬 – 我寧願不談這些事	感到不好意思 — 我不想談這些事	尷尬 – 我寧願不談這些事	N/A	N/A
	Other (please specify):		其它（請說明）：	其他（請說明）：	其他（請說明）：	N/A	N/A
Page 8: Q6.6	If a close friend in Australia told you that they were going to get tested for STIs and BBVs, how would you feel? (Tick any that apply)	Here we are referring to a platonic (non-sexual) friendship	如果澳洲的密友告訴你他們將接受性傳染疾病和血源性病毒檢查，你會有何感受？（勾選所有適用項）	如果澳大利亞的一位好友告訴您他們將接受性傳播疾病和血源性病毒檢測，您會有什麼感覺？（勾選任何適用選項）	如果在澳洲的好友告訴您，他們將接受性傳播疾病和血源性病毒檢查，您會有何感受？（勾選所有適用項）	N/A	N/A
	Fine – it’s none of my business		沒問題 – 這和我無關	沒問題 — 這件事跟我無關	沒問題 – 這和我無關	N/A	N/A
	Shocked – I didn’t think they would need to get tested		震驚 – 我沒想到他們會需要檢查	震驚 — 我沒想到他們需要去做檢測	震驚 — 我沒想到他們需要去做檢測	N/A	N/A
	Proud – it’s a responsible thing to do		驕傲 – 這是負責的做法	感到驕傲— 這樣做很負責	替他/她感到自豪- 因為這是負責任的做法	N/A	N/A
	Supportive – I am here if they need my help		支持 – 如果他們需要，我會幫助他們	支持 — 如果他們需要我的幫助，我會幫他們	支持 – 如果他/她需要，我會幫助他/她	N/A	N/A
	Worried – I hope they are okay		擔心 – 希望他們沒事	擔心 — 希望他們沒事	擔心 — 希望他/她沒事	N/A	N/A
	Disappointed – they must have done something wrong		失望 – 他們肯定做了錯事	失望 — 他們一定是做錯了什麼	失望 — 他/她一定是做錯了什麼	N/A	N/A
	Other (please specify):		其它（請說明）：	其他（請說明）：	其他（請說明）：	N/A	N/A
Page 9: Heading	SECTION 7: QUESTIONS ABOUT TRAVEL		第七部分：關於旅行的問題	第7部分：關於旅行的問題	第7部分：關於旅行的問題	N/A	N/A
Page 9: Explanatory text	This section is about your travel to other countries after migrating to Australia. This can be ANY country (not just your country of birth). Your responses will only be used for the purpose of this research.		這個部分是關於你移民澳洲后去其它國家旅行的情況。這可以是任何國家（不僅是你的出生國）。你的回答只會用於本研究的目的。	這部分涉及您移民到澳大利亞之後前往其他國家的旅行。這可以是任何國家（不僅是您的出生國）。您的回答將僅用於本研究的目的。	這部分涉及您移民到澳洲之後前往其他國家的旅行。這可以是任何國家（不僅是您的出生國）。您的回答將僅用於本研究的目的。	N/A	N/A
Page 9: Q7.1	Since January 2018, how many times have you visited any country outside of Australia? (Tick one)		2018年1月以來，你到澳洲以外任何國家去過幾次？（勾選一項）	自2018年1月以來，您有幾次訪問過澳大利亞以外的國家？（勾選一項）	自2018年1月以來，您有幾次訪問過澳洲以外的國家？（勾選一項）	N/A	N/A
	0		0	0次	0	N/A	N/A
	1 to 2 times		1到2次	1至2次	1到2次	N/A	N/A
	3 to 4 times		3到4次	3至4次	3到4次	N/A	N/A
	5 to 6 times		5到6次	5至6次	5到6次	N/A	N/A
	7 or more times		7次或更多	7次或更多	7次或更多	N/A	N/A
	I can’t remember the number of times		我不記得次數了	我不記得幾次了	我不記得幾次了	N/A	N/A
Page 9: Q7.2	On any of the overseas visits since January 2018, did you have sexual intercourse with at least one person who lives outside of Australia? (Tick one)		2018年1月以來的任何海外旅行中，你是否曾和至少一名居住在澳洲以外的人有過性交？（勾選一項）	自2018年1月以來，在任何一次前往海外的旅行中，您是否與至少一位居住在澳大利亞境外的人發生過性行為？（勾選一項）	自2018年1月以來，在任何一次前往海外的旅行中，您是否與至少一位居住在澳洲境外的人發生過性行為？（勾選一項)	N/A	N/A
Page 9: Q7.3	How often did you use condoms with any overseas sexual partner(s) since January 2018? (Tick one)		2018年1月以來，你和任何海外性伴侶性交時，使用避孕套的頻繁程度如何？（勾選一項）	自2018年1月以來，您與任何海外的性伴侶發生性行為時使用避孕套的頻率是？（勾選一項）	自2018年1月以來，您與任何海外的性伴侶發生性行為時使用安全套的頻率是？（勾選一項）	N/A	N/A
	Always		一直使用	始終使用	一直使用	N/A	N/A
	Sometimes		有時使用	有時使用	有時使用	N/A	N/A
	Never		從不使用	從不使用	從不使用	N/A	N/A
Page 9: Q7.4	Since January 2018, have you had sex with a sex worker while overseas? (Tick one)	Please chose a neutral, non-stigmatising translation for the term ‘sex worker’.	2018年1月以來，你是否曾在海外與性工作者有過性交？（勾選一項）	自2018年1月以來，您在海外時是否與性工作者發生過性行為？（勾選一項）	自2018年1月以來，您在海外時是否與性工作者發生過性行為？（勾選一項）	N/A	N/A
Page 10: Heading	SECTION 8: QUESTIONS ABOUT YOU		第八部分：關於你的問題	第8部分：關於您的問題	第8部分：關於您的問題	N/A	N/A
Page 10: Explanatory text	Questions in this section relate to personal information about you. Your responses will only be used for the purpose of this research.		這個部分的問題和你的個人資訊有關。你的回答只會用於本研究的目的。	這一部分的問題涉及您的個人資訊。您的回答將僅用於本研究的目的。	這一部分的問題涉及您的個人資訊。您的回答將僅用於本研究的目的。	N/A	N/A
Page 10: Q8.1	How old are you? (Tick one)		你幾歲？（勾選一項）	您的年齡是？（勾選一項）	您的年齡是？（勾選一項）	N/A	N/A
	18 to 29 years		18到29歲	18至29歲	18至29歲	N/A	N/A
	30 to 39 years		30到39歲	30至39歲	30至39歲	N/A	N/A
	40 to 49 years		40到49歲	40至49歲	40至49歲	N/A	N/A
	50 to 59 years		50到59歲	50至59歲	50至59歲	N/A	N/A
	60 years or over		60歲或以上	60歲或以上	60歲或以上	N/A	N/A
	Prefer not to answer		不想回答	我不想回答	不想回答	N/A	N/A
Page 10: Q8.2	How do you identify? (Tick all that apply)		你認為自己是什麽性別身份？（勾選所有適用項）	您的性別認同是？（勾選符合的所有選項）	您認為自己是什麽性別身份？（勾選所有適用項）	N/A	N/A
	Woman	Here we mean gender as opposed to biological sex	女性	女性	女性	N/A	N/A
	Man	Here we mean gender as opposed to biological sex	男性	男性	男性	N/A	N/A
	Non-binary person	Here we mean people who don’t identify as either a man or woman	非二元性別者	非二元性別	非二元性別者 (non-binary person)	N/A	N/A
	Transgender		變性人	跨性別者	跨性別 (transgender)	N/A	N/A
	Cisgender	Here we mean people who identify with the gender they were assigned at birth	順性人	順性別者	順性別 (cisgender)	N/A	N/A
	Prefer not to answer		不想回答	不想回答	不想回答	N/A	N/A
	Other (please specify)		其他（請說明）：	其他（請說明）：	其他（請說明）：	N/A	N/A
Page 10: Q8.3	What is the postcode in which you live?		你所住地區的郵政編碼是什麽？	您居住地的郵政編碼是什麼？	您所住地區的郵政編碼 (post code)是什麽?	N/A	N/A
Page 10: Q8.4	What your residency status in Australia? (Tick one)		你在澳洲是什麽居民身份？（勾選一項）	您在澳大利亞的居留身份是什麼？	您在澳洲的居留身份是什麼？（勾選一項）	N/A	N/A
	I am a permanent resident / citizen		我是永久居民/公民	我是一名永久居民/公民	我是永久居民/公民	N/A	N/A
	Temporary – student visa		臨時居民 – 學生簽證	臨時 — 學生簽證	臨時居民 – 學生簽證	N/A	N/A
	Temporary – work visa		臨時居民 – 工作簽證	臨時 — 工作簽證	臨時 — 工作簽證	N/A	N/A
	Temporary – holiday / tourist visa		臨時居民 – 度假/遊客簽證	臨時 — 度假/旅遊簽證	臨時 — 度假/旅遊簽證	N/A	N/A
	Temporary – partner visa		臨時居民 – 伴侶簽證	臨時 — 配偶簽證	臨時 — 配偶簽證	N/A	N/A
	Other (please specify):		其他（請說明）：	其他（請說明）：	其他（請說明）：	N/A	N/A
Page 10: Q8.5	In which country were you born?		你出生在哪個國家？	您的出生國是哪裡？	您的出生國是哪裡？	N/A	N/A
Page 10: Q8.6	How many years have you been living in Australia in total?		你在澳洲總共已經生活了多少年？	您總共在澳大利亞居住了多少年？	您已經在澳洲生活了多少年？	N/A	N/A
Page 10: Q8.7	What is your religion?		你信仰什麽宗教？	您的宗教信仰是什麼？	您有什麽宗教信仰？	N/A	N/A
	Christian		基督教	基督徒	基督教	N/A	N/A
	Buddhist		佛教	佛教徒	佛教	N/A	N/A
	No religion		沒有宗教信仰	無宗教信仰	沒有宗教信仰	N/A	N/A
	Other (please specify):		其它（請說明）：	其他（請說明）：	其它（請說明）：	N/A	N/A
	Jewish		猶太教	猶太人	猶太教	N/A	N/A
	Muslim		穆斯林教	穆斯林	穆斯林教	N/A	N/A
Page 10: Q8.8	To whom are you sexually attracted? (Tick all that apply)		哪些人目前對你有性吸引力？（勾選所有適用項）	目前哪些人對您有性吸引力？（勾選符合的所有選項）	目前來說, 您對哪些性別的人有性欲？(勾選所有適用項)	1 person asked to clarify if the gender question 8.8 was about him or someone else.	No change
	Women		女人	女性	女性	N/A	N/A
	Men		男人	男性	男性	N/A	N/A
	Non-binary people		非二元性別者	非二元性別	非二元性別者 (non-binary people)	N/A	N/A
	Others (please specify)		其他（請說明）：	其他（請說明）：	其他（請說明）：	N/A	N/A
	I prefer not to answer		我不想回答	不想回答	不想回答	N/A	N/A
Page 10: Q8.9	What are the main languages you speak at home?		你在家主要説什麽語言？	您在家中所說的主要語言是什麼？	您在家主要説什麽語言？	N/A	N/A
Page 11: Q8.10	Which cultural / ethnic group categories do you identify with?		你認為自己的身份屬於哪個文化/種族群體？	您自己身份認同的文化/族裔是什麼？	The wrong version of item was translated – Should be “Do you identify with any ethnic or cultural group?” 您認為自己的身份屬於某個文化或種族群體嗎？	N/A	N/A
Page 11: Q8.11	For instance, you might identify with:		例如，你可能認為自己的身份屬於：	例如，您可能認同：	例如，您可能認為自己的身份屬於:	N/A	N/A
	· One group of people within your country of birth (e.g. Zulu, Hmong)	If Zulu and Hmong are not likely to be meaningful in the translated language please delete	· 你的出生國的某個民族	您的出生國的某一族人（例如，祖魯人，苗族人）	· 您的出生國的某個民族 (例如: 漢族)	N/A	N/A
	· Your ancestral heritage (e.g. Indian-Malaysian or Chinese-Vietnamese)		· 你的祖先傳承（例如，印度馬來人或越南華人）	您祖先傳承的文化/族裔（例如，印度馬來西亞人或華裔越南人）	· 您的祖先傳承（例如: 印度馬來人或越南華人）	N/A	N/A
	· People from another place you have lived (e.g. British)		· 你居住過的其它地方的人（例如，英國人）	您居住過的其他地方的人（例如，英國人）	· 居住過其它地方的人（例如:曾居住於英國，您認為自己是英國人）	N/A	N/A
Page 11: Header	SECTION 9: QUESTIONS ABOUT THIS SURVEY		第九部分：關於本調查的問題	第9部分：關於本調查的問題	第9部分：關於本調查的問題	N/A	N/A
Page 11: Explanatory text	This section is about your experience completing this survey. It will help us understand whether we need to make any changes to this survey in the future.		這個部分是關於你完成本調查的體驗。這將幫助我們瞭解今後是否需要對本調查做任何改動。	這一部分涉及您完成此項調查的體驗。這將幫助我們了解未來是否需要對此項調查進行任何更改。	這個部分是關於您完成本調查的體驗。這將幫助我們瞭解今後是否需要對本調查做任何改動。	N/A	N/A
Page 11: Q9.1	Please read each statement below. Check the response that best indicates your level of agreement with each statement. The statements relate to your feelings about doing this survey. (Tick one for each statement)		請閱讀以下每項陳述。勾選最能反映你對每項陳述的贊同程度的方框。這些陳述與你參加本調查的感受有關。（爲每項陳述勾選一個方框）	請閱讀下方的每個陳述。勾選最能表明您對每個陳述的同意程度的選項。這些陳述與您對本調查的感受有關。（每個陳述勾選一項）	請閱讀下方的每個陳述。勾選最能表明您對每個陳述的同意程度的選項。這些陳述與您對本調查的感受有關。（每個陳述勾選一項）	N/A	N/A
	Strongly Agree		強烈贊同	非常同意	非常同意	N/A	N/A
	Agree		贊同	同意	同意	N/A	N/A
	Disagree		反對	不同意	不同意	N/A	N/A
	Strongly disagree		強烈反對	非常不同意	非常不同意	N/A	N/A
	I felt upset*	The asterisk is to indicate that this is a note. If an asterisk is not appropriate please indicate a suitable alternative.	我感到不快*	我感覺到不安*	我感到不快*	N/A	N/A
	I felt embarrassed		我感到尷尬	我感覺到不好意思	我感到尷尬	N/A	N/A
	The survey was too long		調查太長了	這項調查太長了	調查太長了	N/A	N/A
	I found it hard to understand some questions / words		我對有些問題/詞語感到難以理解	我感覺有些問題/詞彙難以理解	我感覺有些問題/詞彙難以理解	N/A	N/A
	I felt comfortable completing the survey		我在完成調查時感到自在	我很舒心地完成了這項調查	我在完成調查時感到自在	N/A	N/A
	*If this survey has left you feeling upset please visit our webpage for contact details of services that can support you: mibss.org		*如果本調查使你感到不快，請訪問我們的網站獲取支持服務機構的聯絡資料，網址：mibss.org	*如果本調查給您帶來了不安的情緒，請訪問我們的網頁，獲取可為您提供支持的服務機構的聯繫方式： mibss.org	*如果本調查給您帶來了不安的情緒，請訪問我們的網頁，獲取可為您提供支持的服務機構的聯繫方式： mibss.org	N/A	N/A
Page 11: Q9.2	Do you have any other comments or feedback about this survey? (Please specify)		你對本調查是否還有任何其它意見或反饋？（請說明）	您對此調查有任何其他意見或反饋嗎？（請說明）	您對本調查是否還有任何其它意見或反饋？（請說明）	N/A	N/A
	We are grateful for your time. If you would like to know the progress of the MiBSS study you can check our website for regular updates: mibss.org		感謝你花時間完成調查。如要瞭解MiBSS研究的進展，請訪問我們的網站查看定期更新，網址：mibss.org	我們感謝您花費寶貴的時間完成調查。如果您想了解MiBSS研究的進展，可以定期訪問我們的網站獲取最新資訊：mibss.org	感謝您花時間完成調查。如要瞭解MiBSS研究的進展，請訪問我們的網站查看定期更新，網址：mibss.org	N/A	N/A
						N/A	N/A
	If you would like more information about HIV, STIs or BBVs we recommend you visit the website allgood.org.au. All Good focuses on key information and provides tools and referral pathways to testing and treatment. Information is provided in 17 different languages, including English, in both text and spoken word recordings.		如需關於愛滋病病毒、性傳染疾病或血源性病毒的詳細資料，我們建議你訪問網站allgood.org.au。All Good重點關注關鍵資訊，提供檢查或治療的工具和轉介途徑。資訊採用包括英語在內的17種語言以文本和語音格式提供。	如果您想了解有關HIV，性傳播疾病或血源性病毒的更多資訊，我們建議您訪問網站allgood.org.au。All Good專注於提供重要資訊，並提供進行檢測和治療的工具和轉介途徑。資訊以包括英語在內的17種不同語言提供，並包含文字和口語錄音。	如果您想了解有關愛滋病病毒(HIV)，性傳播疾病或血源性病毒的更多資訊，我們建議您訪問網站allgood.org.au。All Good專注於提供重要資訊，並提供進行檢測和治療的工具和轉介途徑。資訊以包括英語在內的17種不同語言提供，並包含文字和口語錄音。	N/A	N/A
	END OF SURVEY		調查結束	調查結束	調查結束	N/A	N/A

## Sheet: Vietnamese
Description	English source version	Annotation	Translation 1 (T1)	Translation 2 (T2)	Translation chosen following review and adjudication	Pre-testing comments	Amendments made after pre-testing
Footer - page numbers	1	Translate if Arabic numerals are inappropriate	1	Not translated	T2	N/A	N/A
	2		2	Not translated	T2	N/A	N/A
	3		3	Not translated	T2	N/A	N/A
	4		4	Not translated	T2	N/A	N/A
	5		5	Not translated	T2	N/A	N/A
	6		6	Not translated	T2	N/A	N/A
	7		7	Not translated	T2	N/A	N/A
	8		8	Not translated	T2	N/A	N/A
	9		9	Not translated	T2	N/A	N/A
	10		10	Not translated	T2	N/A	N/A
	11		11	Not translated	T2	N/A	N/A
	12		12	Not translated	T2	N/A	N/A
	Page		Trang	Trang	T2	N/A	N/A
Footer - title	Migrant Blood-borne Virus and Sexual Health Survey		Thăm dò ý kiến về Siêu vi trùng lây truyền qua đường máu và Sức khỏe Tình dục Di dân	Khảo Sát Về Sức Khỏe Tình Dục Và Vi Rút Lây Qua Đường Máu Của Người Nhập Cư	T2	N/A	N/A
Question numbers	1.1	Translate if Arabic numerals are inappropriate and/or list numbering format is inappropriate	1.1	Not translated	T2	N/A	N/A
	1.2		1.2	Not translated	T2	N/A	N/A
	1.3		1.3	Not translated	T2	N/A	N/A
	1.4		1.4	Not translated	T2	N/A	N/A
	1.5		1.5	Not translated	T2	N/A	N/A
	1.6		1.6	Not translated	T2	N/A	N/A
	2.1		2.1	Not translated	T2	N/A	N/A
	2.2		2.2	Not translated	T2	N/A	N/A
	2.3		2.3	Not translated	T2	N/A	N/A
	2.4		2.4	Not translated	T2	N/A	N/A
	3.1		3.1	Not translated	T2	N/A	N/A
	3.2		3.2	Not translated	T2	N/A	N/A
	3.3		3.3	Not translated	T2	N/A	N/A
	3.4		3.4	Not translated	T2	N/A	N/A
	3.5		3.5	Not translated	T2	N/A	N/A
	3.6		3.6	Not translated	T2	N/A	N/A
	3.7		3.7	Not translated	T2	N/A	N/A
	4.1		4.1	Not translated	T2	N/A	N/A
	4.2		4.2	Not translated	T2	N/A	N/A
	4.3		4.3	Not translated	T2	N/A	N/A
	4.4		4.4	Not translated	T2	N/A	N/A
	4.5		4.5	Not translated	T2	N/A	N/A
	5.1		5.1	Not translated	T2	N/A	N/A
	5.2		5.2	Not translated	T2	N/A	N/A
	5.3		5.3	Not translated	T2	N/A	N/A
	5.4		5.4	Not translated	T2	N/A	N/A
	6.1		6.1	Not translated	T2	N/A	N/A
	6.2		6.2	Not translated	T2	N/A	N/A
	6.3		6.3	Not translated	T2	N/A	N/A
	6.4		6.4	Not translated	T2	N/A	N/A
	6.5		6.5	Not translated	T2	N/A	N/A
	6.6		6.6	Not translated	T2	N/A	N/A
	7.1		7.1	Not translated	T2	N/A	N/A
	7.2		7.2	Not translated	T2	N/A	N/A
	7.3		7.3	Not translated	T2	N/A	N/A
	7.4		7.4	Not translated	T2	N/A	N/A
	8.1		8.1	Not translated	T2	N/A	N/A
	8.2		8.2	Not translated	T2	N/A	N/A
	8.3		8.3	Not translated	T2	N/A	N/A
	8.4		8.4	Not translated	T2	N/A	N/A
	8.5		8.5	Not translated	T2	N/A	N/A
	8.6		8.6	Not translated	T2	N/A	N/A
	8.7		8.7	Not translated	T2	N/A	N/A
	8.8		8.8	Not translated	T2	N/A	N/A
	8.9		8.9	Not translated	T2	N/A	N/A
	8.1		8.1	Not translated	T2	N/A	N/A
	9.1		9.1	Not translated	T2	N/A	N/A
	9.2		9.2	Not translated	T2	N/A	N/A
Frequently used terms	Go to next question – Q	Q is used as an abbreviation for Question. If there is no equivalent, please just translate the full word “question”	Đi tới câu hỏi kế tiếp – H	Chuyển đến câu hỏi tiếp theo - Q	T2	N/A	N/A
	Go to next page – Q		Đi tới trang kế tiếp – H	Chuyển đến trang tiếp theo - Q	T2	N/A	N/A
	Go to next section – Q		Đi tới phần kế tiếp – H	Chuyển đến phần tiếp theo - Q	T2	N/A	N/A
	Skip next question and go to Q		Bỏ qua câu hỏi kế tiếp và đi tới H	Bỏ qua câu hỏi tiếp theo và chuyển đến Q	T2	N/A	N/A
	Yes		Có	Có	T2	N/A	N/A
	No		Không	Không	T2	N/A	N/A
	I don’t know		Tôi không biết	Tôi không biết	T2	N/A	N/A
	I can’t remember		Tôi không nhớ được	Tôi không nhớ	T2	N/A	N/A
	Another reason (please specify):		Một lý do khác (xin ghi rõ):	Lý do khác (vui lòng nêu rõ):	T2	N/A	N/A
	I prefer not to answer		Tôi không muốn trả lời	Tôi không muốn trả lời	T2	N/A	N/A
Page 1: Explanatory text	This survey is ONLY for people living in Australia who:	The text “BLUE REGIONS”, “ONLY” and “AND” have been put in capital letters for emphasis. If capital letters are not appropriate in the translation please use another technique for emphasising these words.	Cuộc thăm dò ý kiến này CHỈ dành cho những người sinh sống ở Úc và:	Khảo sát này CHỈ dành cho những người sống ở Úc:	T2	N/A	N/A
	· are aged 18 or over AND		· tuổi từ 18 trở lên VÀ	· từ 18 tuổi trở lên VÀ	T2	N/A	N/A
	· were born in Sub-Saharan Africa, South-East Asia or North-East Asia (the BLUE REGIONS below)		sinh trưởng tại Châu Phi Nam Sahara, Đông Nam Á hoặc Đông Bắc Á (các KHU VỰC XANH dưới đây)	sinh ở Châu Phi cận Sahara, Đông Nam Á hoặc Đông Bắc Á (CÁC KHU VỰC MÀU XANH bên dưới)	T2	N/A	N/A
Page 1: Map label (left hand side)	ANY African country other than Western Sahara, Morocco, Tunisia, Algeria, Egypt or Libya	The text ANY has been put in capital letters and “other than” has been bolded for emphasis. If capital letters and b are not appropriate in the translation please use another technique for emphasising these words.	BẤT KỲ quốc gia Châu Phi nào ngoài Tây Sahara, Ma Rốc, Tunisia, Algeria, Ai Cập hoặc Libya	BẤT KỲ quốc gia châu Phi nào ngoài Tây Sahara, Maroc, Tunisia, Algeria, Ai Cập hoặc Libya	T2	N/A	N/A
					T2	N/A	N/A
					T2	N/A	N/A
Page 1: Map label (right hand side)	ANY of the following places in Asia:	The text ANY has been put in capital letters for emphasis. If capital letters and underlining are not appropriate in the translation please use another technique for emphasising the word.	BẤT KỲ nơi nào ở Châu Á sau đây	BẤT KỲ nơi nào dưới đây ở Châu Á:	T2	N/A	N/A
	Brunei		Brunei	Brunei	T2	N/A	N/A
	Cambodia		Cam Bốt	Campuchia	T2	N/A	N/A
	China (mainland)		Trung Quốc (đại lục)	Trung Quốc (đại lục)	T2	N/A	N/A
	Hong Kong		Hồng Kông	Hồng Kông	T2	N/A	N/A
	Indonesia		Nam Dương	Indonesia	T2	N/A	N/A
	Japan		Nhật Bản	Nhật Bản	T2	N/A	N/A
	Laos		Lào	Lào	T2	N/A	N/A
	Myanmar (Burma)		Myanmar (Miến Điện)	Myanmar (Miến Điện)	T2	N/A	N/A
	Timor-Leste		Timor-Leste	Đông Timor	T2	N/A	N/A
	Macau		Ma Cao	Ma Cao	T2	N/A	N/A
	Malaysia		Mã Lai	Mã Lai	T2	N/A	N/A
	Mongolia		Mông Cổ	Mông Cổ	T2	N/A	N/A
	North Korea		Bắc Hàn	Bắc Triều Tiên	T2	N/A	N/A
	South Korea		Nam Hàn	Nam Triều Tiên	T2	N/A	N/A
	Philippines		Phi Luật Tân	Philippines	T2	N/A	N/A
	Singapore		Tân Gia Ba	Singapore	T2	N/A	N/A
	Taiwan		Đài Loan	Đài loan	T2	N/A	N/A
	Thailand		Thái Lan	Thái Lan	T2	N/A	N/A
	Vietnam		Việt Nam	Việt Nam	T2	N/A	N/A
Page 1: Blue shaded box	The aim of this survey is to understand how overseas-born people living in Australia think and act in relation to sexually transmissible infections and blood-borne viruses. Please read the participant information sheet to find out more.		Mục đích của cuộc thăm dò ý kiến này là để hiểu được những người sinh trưởng ở ngoại quốc hiện đang sinh sống ở Úc suy nghĩ và hành động thế nào liên quan đến các bệnh nhiễm trùng lây truyền qua đường tình dục và siêu vi trùng lây truyền qua đường máu. Vui lòng đọc tờ thông tin cho người tham gia để tìm hiểu thêm.	Mục đích của khảo sát này là để hiểu những người sinh ra ở nước ngoài sống ở Úc suy nghĩ và hành động như thế nào về các bệnh lây truyền qua đường tình dục và vi rút lây truyền qua máu. Vui lòng đọc bảng thông tin người tham gia để tìm hiểu thêm.	T2	N/A	N/A
	· I have read, or had read to me, the information statement and I understand its contents		Tôi đã đọc, hoặc đã đọc trước đây, bản tường trình thông tin và tôi hiểu nội dung của văn bản	Tôi đã đọc hoặc đã nghe đọc bản thông tin và tôi hiểu nội dung của bản thông tin này	T2	N/A	N/A
	· I believe I understand the purpose, extent and possible risks of my involvement in this project.		Tôi tin rằng tôi hiểu được mục đích, mức độ và những rủi ro có thể xảy ra khi tôi tham gia vào dự án này.	Tôi tin rằng tôi hiểu mục đích, mức độ và những rủi ro có thể xảy ra khi tôi tham gia vào dự án này.	T2	N/A	N/A
	· I voluntarily consent to take part in this research project.		Tôi tự nguyện ưng thuận tham gia vào dự án nghiên cứu này.	Tôi tự nguyện đồng ý tham gia vào dự án nghiên cứu này.	T2	N/A	N/A
	· I have had an opportunity to ask questions by calling the Project Coordinator, Dr Daniel Vujcich (08 9266 3668 or daniel.vujcich@curtin.edu.au) and I am satisfied with the answers I have received.		Tôi đã có cơ hội đặt câu hỏi bằng cách gọi cho Nhân viên Điều hợp Dự án, Tiến sĩ Daniel Vujcich (08 9266 3668 hoặc daniel.vujcich@curtin.edu.au) và tôi hài lòng với những câu trả lời mà tôi nhận được.	Tôi đã có cơ hội gọi cho Điều phối viên Dự án, Tiến sĩ Daniel Vujcich (08 9266 3668 hoặc daniel.vujcich@curtin.edu.au) để hỏi những câu hỏi và hài lòng với các câu trả lời mà tôi nhận được.	T2	N/A	N/A
	· I understand that this project has been approved by Curtin University Human Research Ethics Committee and will be carried out in line with the National Statement on Ethical Conduct in Human Research (2007).		Tôi hiểu rằng dự án này đã được Ủy ban Đạo đức Nghiên cứu Con người của Đại học Curtin phê duyệt và sẽ được thực hiện theo bản Tường trình Quốc gia về Hành xử Đạo đức trong việc Nghiên cứu Con người (2007).	Tôi hiểu rằng dự án này đã được Hội đồng Đạo đức trong Nghiên cứu về Con người của Đại học Curtin phê duyệt và sẽ được thực hiện theo Tuyên bố Quốc gia về Đạo đức trong việc Nghiên cứu Con người (2007).	T2	N/A	N/A
Page 1: Option	I agree		Tôi đồng ý	Tôi đồng ý	T2	N/A	N/A
Page 1: Option	I do not agree		Tôi không đồng ý	Tôi không đồng ý	T2	N/A	N/A
Page 1: Text in arrow	Please tick one	Note if ‘ticks’ are not commonly used in the translated language please replace as appropriate throughout	Xin đánh dấu vào một	Hãy đánh dấu vào một ô	T2	N/A	N/A
Page 2: Heading	ABOUT THE SURVEY		VỀ BẢN THĂM DÒ Ý KIẾN NÀY	GIỚI THIỆU KHẢO SÁT	T2	N/A	N/A
Page 2: Explanatory text 1	This survey has nine sections and you may stop participating at any time:		Bản thăm dò ý kiến này có chín phần và bạn có thể ngừng tham gia vào bất kỳ lúc nào:	Khảo sát này có chín phần và bạn có thể ngừng tham gia bất kỳ lúc nào:	T2	N/A	N/A
	1. Questions about HIV / AIDS	If there is no widely understood acronym for HIV/AIDS please feel free to translate the full terms here and below.	1. Các câu hỏi về HIV / AIDS	1. Các câu hỏi về HIV/AIDS	T2	N/A	N/A
	2. Questions about other sexually transmitted infections		2. Các câu hỏi về những bệnh lây nhiễm qua đường tình dục khác	2. Các câu hỏi về các bệnh lây nhiễm qua đường tình dục khác	T2	N/A	N/A
	3. Questions about hepatitis B		3. Các câu hỏi về bệnh viêm gan B	3. Các câu hỏi về bệnh viêm gan B	T2	N/A	N/A
	4. Questions about hepatitis C		4. Các câu hỏi về bệnh viêm gan C	4. Các câu hỏi về bệnh viêm gan C	T2	N/A	N/A
	5. Questions about sexual activities and relationships		5. Các câu hỏi về những hoạt động tình dục và mối quan hệ	5. Các câu hỏi về các hoạt động tình dục và các mối quan hệ	T2	N/A	N/A
	6. Questions about health care		6. Các câu hỏi về việc chăm sóc sức khỏe	6. Các câu hỏi về chăm sóc sức khỏe	T2	N/A	N/A
	7. Questions about travel		7. Các câu hỏi về việc du lịch	7. Các câu hỏi về du lịch	T2	N/A	N/A
	8. Questions about you		8. Các câu hỏi về bạn	8. Các câu hỏi về bạn	T2	N/A	N/A
	9. Questions about the survey		9. Các câu hỏi về bản thăm dò ý kiến này	9. Các câu hỏi về cuộc khảo sát	T2	N/A	N/A
Page 2: Explanatory text 2	The survey will take around 10 minutes.		Bản thăm dò ý kiến này sẽ mất khoảng 10 phút	Cuộc khảo sát sẽ mất khoảng 10 phút.	T2	N/A	N/A
Page 2: Explanatory text 3	Please do NOT refer to the internet or other resources to help you answer any questions – we are interested in what YOU know.	The text NOT and YOU has been put in capital letters for emphasis. If capital letters and underlining are not appropriate in the translation please use another technique for emphasising the words.	Xin ĐỪNG tham khảo internet hoặc các tài liệu khác để giúp bạn trả lời bất kỳ câu hỏi nào - chúng tôi muốn nghe những điều BẠN biết.	Vui lòng KHÔNG tham khảo trên internet hoặc các nguồn khác để trả lời bất kỳ câu hỏi nào - chúng tôi quan tâm đến những gì BẠN biết.	T2	N/A	N/A
Page 2: Explanatory text 4	This survey is anonymous. Your answers will be private.		Bản thăm dò ý kiến này mang tính ẩn danh. Các câu trả lời của bạn sẽ được giữ kín.	Cuộc khảo sát này là ẩn danh. Câu trả lời của bạn sẽ được bảo mật.	T2	N/A	N/A
Page 3: Heading	SECTION 1: QUESTIONS ABOUT HIV / AIDS		PHẦN 1: CÁC CÂU HỎI VỀ HIV / AIDS	PHẦN 1: CÂU HỎI VỀ HIV/AIDS	T2	N/A	N/A
Page 3: Explanatory text	This section asks you about your knowledge about human immunodeficiency virus (HIV) and / or acquired immunodeficiency syndrome (AIDS) and how HIV is passed on. This is not to test or quiz you; it is just to give us an understanding of what different community members know about HIV / AIDS.		Phần này hỏi bạn về kiến thức của bạn về siêu vi trùng suy giảm miễn dịch ở người (HIV) và / hoặc hội chứng suy giảm miễn dịch mắc phải (AIDS) và cách lây truyền HIV. Đây không phải để kiểm tra hoặc đố bạn; đây chỉ nhằm mục đích cho chúng tôi hiểu được những điều các thành viên khác nhau trong cộng đồng biết về HIV / AIDS.	Phần này hỏi kiến thức của bạn về vi rút suy giảm miễn dịch ở người (HIV) và/hoặc hội chứng suy giảm miễn dịch mắc phải (AIDS) và cách HIV lây truyền. Đây không phải để kiểm tra hoặc đánh đố bạn; Khảo sát này chỉ là để cho chúng tôi hiểu về những gì mà những người trong cộng đồng biết về HIV/AIDS.	T2	N/A	N/A
Page 3: Q1.1	Have you heard of HIV and / or AIDS? (Tick one)		Bạn đã từng nghe nói về HIV và / hoặc AIDS chưa? (Đánh dấu một)	Bạn đã nghe nói về HIV và/hoặc AIDS chưa? (Đánh dấu vào một ô)	T2	N/A	N/A
Page 3: Q1.2	Is an HIV test done whenever someone has a blood test in Australia? (Tick one)		Có phải xét nghiệm HIV được thực hiện bất cứ khi nào có ai được xét nghiệm máu ở Úc không? (Đánh dấu một)	Có phải xét nghiệm HIV được thực hiện bất cứ lúc nào khi ai đó xét nghiệm máu ở Úc không? (Đánh dấu vào một ô)	T2	N/A	N/A
Page 3: Q1.3	Is it safe to have sex without a condom with someone who has VERY LOW amounts of HIV in their blood? (Tick one)		Việc quan hệ tình dục không dùng bao cao su với người có lượng HIV RẤT THẤP trong máu của họ có an toàn không? (Đánh dấu một)	Có an toàn không khi quan hệ tình dục không dùng bao cao su với người có lượng HIV RẤT THẤP trong máu? (Đánh dấu vào một ô)	T2	N/A	N/A
Page 3: Q1.4	Is there non-traditional medication available for people living with HIV so they can live a normal life? (Tick one)	The phrase “normal life” in this question is intended to indicate that the person can function like other people and do everyday things without being impeded by their HIV status. The phrase “non-traditional medication” is intended to refer to pharmaceuticals, as opposed to herbal or alternative medicines.	Có loại thuốc phi truyền thống nào dành cho người nhiễm HIV để họ có thể sống một cuộc sống bình thường không? (Đánh dấu một)Đánh dấu một)	Có thuốc phi truyền thống (thuốc Tây) nào dành cho những người nhiễm HIV để họ có thể sống một cuộc sống bình thường không? (Đánh dấu vào một ô)(Đánh dấu vào một ô)	T2	4 people would like to delete the terms "thuốc phi truyền thống" and use only the terms "thuốc Tây" which would help people easier to understand (both have the same meaning).	Có loại thuốc thuốc Tây nào dành cho những người nhiễm HIV để họ có thể sống một cuộc sống bình thường không?
Page 3: Q1.5	Are there any medicines that people can take BEFORE SEX to protect themselves against HIV? (Tick one)		Có loại thuốc nào mà mọi người có thể dùng TRƯỚC KHI QUAN HỆ TÌNH DỤC để tự bảo vệ họ khỏi HIV không? (Đánh dấu một)	Có loại thuốc nào mà mọi người có thể dùng TRƯỚC KHI QUAN HỆ TÌNH DỤC để tự bảo vệ mình khỏi HIV không? (Đánh dấu vào một ô)	T2	N/A	N/A
Page 3: Q1.6	If you think there is a medicine that people can take before sex to protect themselves against HIV, what is the name of the medicine? (Tick one)		Nếu bạn nghĩ rằng có một loại thuốc mà mọi người có thể uống trước khi quan hệ tình dục để tự bảo vệ họ khỏi HIV, vậy thì tên thuốc đó là gì? (Đánh dấu một)	Nếu bạn nghĩ rằng có một loại thuốc mà mọi người có thể uống trước khi quan hệ tình dục để bảo vệ mình khỏi HIV, thì tên thuốc là gì? (Đánh dấu vào một ô)	T2	N/A	N/A
Page 3: Q1.6 Box 1	The name of the medicine is (please specify):		Tên thuốc là (vui lòng ghi rõ):	Tên thuốc là (vui lòng ghi rõ):	T2	N/A	N/A
Page 3: Q1.6 Box 2	I don’t know the name of the medicine.		Tôi không biết tên thuốc.	Tôi không biết tên thuốc.	T2	N/A	N/A
Page 4: Heading	SECTION 2: QUESTIONS ABOUT OTHER SEXUALLY TRANSMITTED INFECTIONS		PHẦN 2: CÁC CÂU HỎI VỀ NHỮNG BỆNH LÂY NHIỄM QUA ĐƯỜNG TÌNH DỤC KHÁC	PHẦN 2: CÁC CÂU HỎI VỀ CÁC BỆNH LÂY TRUYỀN QUA ĐƯỜNG TÌNH DỤC KHÁC	T2	N/A	N/A
Page 4: Explanatory text	This section asks you about your knowledge of other sexually transmitted infections (STIs). This is not to test or quiz you; it is just to give us an understanding of what different community members know about STIs.	Only use the equivalent of the acronym STI if it is likely to make sense in the translated language; otherwise, please just replace all references to the acronym with the translated version of the full term, sexually transmitted infections.	Phần này hỏi bạn về kiến thức của bạn về các bệnh lây nhiễm qua đường tình dục (STIs) khác. Đây không phải để kiểm tra hoặc đố bạn; đây chỉ nhằm mục đích cho chúng tôi hiểu được những điều các thành viên khác nhau trong cộng đồng biết về STI.	Phần này hỏi kiến thức của bạn về các bệnh lây truyền qua đường tình dục (STIs) khác. Đây không phải để kiểm tra hoặc đánh đố bạn; Các câu hỏi chỉ để cho chúng tôi hiểu về những gì mà những người trong cộng đồng biết về STIs.	T2	N/A	N/A
Page 4: Q2.1	Have you heard of the following sexually transmitted infections (STIs)? (Tick as many as you know)		Bạn có từng nghe nói về các bệnh lây nhiễm qua đường tình dục (STIs) sau đây chưa? (Đánh dấu vào tất cả những điều bạn biết)	Bạn đã từng nghe nói về các bệnh lây truyền qua đường tình dục (STIs) dưới đây chưa? (Đánh dấu vào bao nhiêu ô tùy bạn)	T2	N/A	N/A
	Gonorrhoea		Bệnh lậu	Bệnh da liễu	T1	N/A	N/A
	Syphilis		Bệnh giang mai	Bệnh giang mai	T2	N/A	N/A
	Chlamydia		Bệnh hoa liễu	Bệnh lậu (khuẩn Chlamydia)	Neither - Bệnh Chlamydia	N/A	N/A
	I haven’t heard of any of them		Tôi chưa từng nghe nói về bất kỳ chứng bệnh nào trong số này	Tôi chưa nghe nói về bất kỳ bệnh nào trong số các bệnh này	T2	N/A	N/A
Page 4: Q2.2	Can a person have an STI without any symptoms? (Tick one)		Một người có thể bị STI mà không có bất kỳ triệu chứng nào không? (Đánh dấu một)	Có phải một người có thể mắc bệnh lây truyền qua đường tình dục mà không có bất kỳ triệu chứng nào không? (Đánh dấu vào một ô)	T2	N/A	N/A
Page 4: Q2.3	Can a person with ONLY one sexual partner get an STI through sex? (Tick one)	The text ONLY has been put in capital letters for emphasis. If capital letters is not appropriate in the translation please use another technique for emphasising the word.	Người CHỈ có một người bạn tình có thể bị STI qua đường tình dục không? (Đánh dấu một)	Có phải một người CHỈ có một bạn tình có thể mắc bệnh lây truyền qua đường tình dục không? (Đánh dấu vào một ô)	T2	N/A	N/A
Page 4: Q2.4	Can some STIs make it harder for women to get pregnant? (Tick one)		Một số STIs có thể khiến phụ nữ khó mang thai hơn phải không? (Đánh dấu một)	Có phải một số bệnh lây truyền qua đường tình dục có thể khiến phụ nữ khó mang thai hơn không? (Đánh dấu vào một ô)	T2	N/A	N/A
Page 5: Heading	SECTION 3: QUESTIONS ABOUT HEPATITIS B		PHẦN 3: CÁC CÂU HỎI VỀ BỆNH VIÊM GAN B	PHẦN 3: CÂU HỎI VỀ VIÊM GAN B	T2	N/A	N/A
Page 5: Explanatory text	This section asks you about your knowledge of hepatitis B and how it is passed on.		Phần này hỏi bạn về kiến thức của bạn về bệnh viêm gan B và cách thức lây truyền bệnh.	Phần này hỏi bạn kiến thức về bệnh viêm gan B và nó lây truyền như thế nào.	T2	N/A	N/A
Page 5: Q3.1	Which of the following best describes you? (Tick one)		Điều nào sau đây mô tả đúng nhất về bạn? (Đánh dấu một)	Điều nào sau đây mô tả đúng nhất về bạn? (Đánh dấu vào một ô)	T2	N/A	N/A
	I have heard of hepatitis but I don’t know if it was hepatitis B or another type of hepatitis (for example, hepatitis A or hepatitis C)		Tôi đã nghe nói về bệnh viêm gan nhưng tôi không biết đó là viêm gan B hay một loại viêm gan khác (ví dụ: viêm gan A hoặc viêm gan C)	Tôi có nghe nói về bệnh viêm gan nhưng tôi không biết đó là viêm gan B hay một loại viêm gan khác (ví dụ: viêm gan A hoặc viêm gan C)	T2	N/A	N/A
	I have heard of hepatitis B AND hepatitis C but I don’t know the difference between them	The text AND has been put in capital letters for emphasis. If capital letters is not appropriate in the translation please use another technique for emphasising the word.	Tôi đã nghe nói về viêm gan B VÀ viêm gan C nhưng tôi không biết sự khác biệt giữa 2 chứng bệnh này	Tôi có nghe nói về viêm gan B VÀ viêm gan C nhưng tôi không biết sự khác biệt giữa chúng	T2	N/A	N/A
	I have not heard of hepatitis B	The text not has been put in bold for emphasis. If bold text is not appropriate in the translation please use another technique for emphasising the word.	Tôi chưa nghe nói về bệnh viêm gan B	Tôi chưa từng nghe nói về bệnh viêm gan B	T2	N/A	N/A
	I have heard of hepatitis B and I know what it is		Tôi đã có nghe nói về bệnh viêm gan B và tôi biết đó là bệnh gì	Tôi đã nghe nói về bệnh viêm gan B và tôi biết nó là gì	T2	N/A	N/A
Page 5: Q3.2	Is there a vaccine (injection) to stop people from getting hepatitis B? (Tick one)		Có thuốc chủng ngừa (tiêm) để ngăn người ta không bị nhiễm bệnh viêm gan B không? (Đánh dấu một)	Có thuốc chủng ngừa (chích) để ngăn người ta nhiễm viêm gan B không? (Đánh dấu vào một ô)	T2	N/A	N/A
Page 5: Q3.3	Can you get hepatitis B from swallowing food or water containing the faeces (poo) of an infected person? (Tick one)	There is no need to translate the informal ‘poo’ if people are likely to understand the translated term for ‘faeces’	Bạn có thể bị nhiễm viêm gan B khi nuốt phải thức ăn hoặc nước có chứa phân của người bị bệnh không? (Đánh dấu một)	Bạn có thể bị nhiễm viêm gan B khi nuốt phải thức ăn hoặc nước có chứa phân của người bị nhiễm bệnh không? (Đánh dấu vào một ô)	T2	N/A	N/A
Page 5: Q3.4	Is there non-traditional medicine that can make the hepatitis B virus completely go away from a person's body? (Tick one)	See above note re: meaning of “non-traditional medicine”	Có loại thuốc phi truyền thống nào có thể làm cho siêu vi trùng viêm gan B biến mất hoàn toàn khỏi cơ thể người bệnh không? (Đánh dấu một)	Có thuốc phi truyền thống (thuốc Tây) nào có thể làm virus viêm gan B biến mất hoàn toàn khỏi cơ thể người bệnh không? (Đánh dấu vào một ô)	T2	4 people would like to delete the terms "thuốc phi truyền thống" and use only the terms "thuốc Tây" which would help people easier to understand (both have the same meaning).	Có loại thuốc Tây nào có thể làm vi rút viêm gan B biến mất hoàn toàn khỏi cơ thể người bệnh không?
Page 5: Q3.5	Can hepatitis B normally be passed on through sex without a condom? (Tick one)		Thông thường bệnh viêm gan B có thể lây truyền qua đường tình dục mà không dùng bao cao su không? (Đánh dấu một)	Thông thường bệnh viêm gan B có thể lây qua quan hệ tình dục mà không dùng bao cao su không? (Đánh dấu vào một ô)	T2	N/A	N/A
Page 5: Q3.6	Can hepatitis B normally be passed on by sharing a toothbrush or shaving razor? (Tick one)		Thông thường bệnh viêm gan B có thể lây truyền khi dùng chung bàn chải đánh răng hoặc dao cạo râu không? (Đánh dấu một)	Viêm gan B có thể lây truyền thông thường khi dùng chung bàn chải đánh răng hoặc dao cạo râu không? (Đánh dấu vào một ô)	T2	N/A	N/A
Page 5: Q3.7	Can hepatitis B normally be passed on by sharing food with an infected person? (Tick one)		Thông thường bệnh viêm gan B có thể lây truyền khi dùng chung thức ăn với người bị bệnh không? (Đánh dấu một)	Bệnh viêm gan B có thể lây truyền thông thường khi dùng chung thức ăn với người bị nhiễm bệnh không? (Đánh dấu vào một ô)	T2	N/A	N/A
Page 6: Heading	SECTION 4: QUESTIONS ABOUT HEPATITIS C		PHẦN 4: CÁC CÂU HỎI VỀ BỆNH VIÊM GAN C	PHẦN 4: CÂU HỎI VỀ BỆNH VIÊM GAN C	T2	N/A	N/A
Page 6: Explanatory text	This section asks you about your knowledge of hepatitis C and how it is passed on.		Phần này hỏi bạn về kiến thức của bạn về bệnh viêm gan C và cách lây truyền bệnh.	Phần này hỏi bạn kiến thức về bệnh viêm gan C và nó lây truyền như thế nào.	T2	N/A	N/A
Page 6: Q4.1	Which of these statements best describes you? (Tick one)		Câu nào sau đây mô tả đúng nhất về bạn? (Đánh dấu một)	Câu nào sau đây mô tả tốt nhất về bạn? (Đánh dấu vào một ô)	T2	N/A	N/A
	I have heard of hepatitis C		Tôi đã có nghe nói về bệnh viêm gan C	Tôi đã nghe nói về bệnh viêm gan C	T2	N/A	N/A
	I have not heard of hepatitis C	The text not has been put in bold for emphasis. If bold text is not appropriate in the translation please use another technique for emphasising the word.	Tôi chưa từng nghe nói về bệnh viêm gan C	Tôi chưa từng nghe nói về bệnh viêm gan C	T2	N/A	N/A
Page 6: Q4.1 Instruction	Go to section 5 below – Q5.1		Đi tới phần 5 bên dưới - H5.1	Đến phần 5 bên dưới - Q5.1	T2	N/A	N/A
Page 6: Q4.2	Is there a vaccine (injection) to stop people from getting hepatitis C? (Tick one)		Có thuốc chủng ngừa (tiêm) để ngăn người ta không bị nhiễm viêm gan C không? (Đánh dấu một)	Có thuốc chủng ngừa (chích) để ngăn ngừa người ta nhiễm viêm gan C không? (Đánh dấu vào một ô)	T2	N/A	N/A
Page 6: Q4.3	Is there non-traditional medicine that can make the hepatitis C virus completely go away from a person's body? (Tick one)	See above note re: meaning of “non-traditional medicine”	Có loại thuốc phi truyền thống nào có thể làm cho siêu vi trùng viêm gan C biến mất hoàn toàn khỏi cơ thể người bệnh không? (Đánh dấu một)	Có loại thuốc phi truyền thống (thuốc Tây) nào có thể làm cho vi rút viêm gan C biến mất hoàn toàn khỏi cơ thể người bệnh không? (Đánh dấu vào một ô)	T2	4 people would like to delete the terms "thuốc phi truyền thống" and use only the terms "thuốc Tây" which would help people easier to understand (both have the same meaning).	Có loại thuốc Tây nào có thể làm cho vi rút viêm gan C biến mất hoàn toàn khỏi cơ thể người bệnh không?
Page 6: Q4.4	Can hepatitis C be passed on by sharing injecting equipment like needles and syringes? (Tick one)		Bệnh viêm gan C có thể lây truyền khi dùng chung dụng cụ tiêm chích như kim và ống tiêm không? (Đánh dấu một)	Bệnh viêm gan C có thể lây truyền khi dùng chung dụng cụ tiêm chích như kim chích và ống chích không? (Đánh dấu vào một ô)	T2	N/A	N/A
Page 6: Q4.5	Can someone get hepatitis C more than once in their lifetime? (Tick one)		Một người nào đó có thể bị bệnh viêm gan C nhiều hơn một lần trong đời không? (Đánh dấu một)	Người ta có thể bị viêm gan C nhiều hơn một lần trong đời không? (Đánh dấu vào một ô)	T2	N/A	N/A
Page 6: section 5 heading	SECTION 5: QUESTIONS ABOUT SEXUAL ACTIVITIES AND RELATIONSHIPS		PHẦN 5: CÁC CÂU HỎI VỀ NHỮNG HOẠT ĐỘNG TÌNH DỤC VÀ MỐI QUAN HỆ	PHẦN 5: CÂU HỎI VỀ CÁC HOẠT ĐỘNG TÌNH DỤC VÀ MỐI QUAN HỆ	T2	N/A	N/A
Page 6: Explanatory text	This section asks you about personal information relating to sexual activities. We understand that this could be sensitive to some people. Your responses will be kept anonymous and confidential.		Phần này hỏi bạn về các thông tin cá nhân liên quan đến các hoạt động tình dục. Chúng tôi hiểu rằng điều này có thể nhạy cảm đối với một số người. Các câu trả lời của bạn sẽ được giữ ẩn danh và bảo mật.	Phần này hỏi bạn về thông tin cá nhân liên quan đến các hoạt động tình dục. Chúng tôi hiểu rằng vấn đề này có thể nhạy cảm đối với một số người. Câu trả lời của bạn sẽ được giữ ẩn danh và bảo mật.	T2	N/A	N/A
Page 6: Q5.1	In the past twelve (12) months, how many people have you had sexual intercourse with (vaginal or anal)? (Tick one)		Trong mười hai (12) tháng qua, bạn đã có quan hệ tình dục với bao nhiêu người (qua đường âm đạo hoặc hậu môn)? (Đánh dấu một)	Trong mười hai (12) tháng qua, bạn đã quan hệ tình dục với bao nhiêu người (âm đạo hoặc hậu môn)? (Đánh dấu vào một ô)	T2	N/A	N/A
	I prefer not to answer		Tôi không muốn trả lời	Tôi không muốn trả lời	T2	N/A	N/A
	0		0	0	T2	N/A	N/A
	1		1	1	T2	N/A	N/A
	2 to 5		2 tới 5	2 đến 5	T2	N/A	N/A
	6 to 10		6 tới 10	6 đến 10	T2	N/A	N/A
	11 or more		11 hoặc hơn	11 trở lên	T2	N/A	N/A
	I can’t remember		Tôi không nhớ	Tôi không nhớ	T2	N/A	N/A
Page 7: Q5.2	Which of the following best describes the MOST RECENT person you had sex with?(Tick one)	The text MOST RECENT has been put in capital letters for emphasis. If capital letters is not appropriate in the translation please use another technique for emphasising the word.	Câu nào sau đây mô tả đúng nhất người MỚI NHẤT mà bạn đã có quan hệ tình dục? (Đánh dấu một)	Điều nào sau đây mô tả người GẦN NHẤT mà bạn đã quan hệ tình dục? (Đánh dấu vào một ô)	T2	N/A	N/A
	Someone you are in a committed relationship with (e.g. husband / wife, boyfriend / girlfriend)		Người mà bạn đang có mối quan hệ cam kết (ví dụ: chồng / vợ, bạn trai / bạn gái)	Một người nào đó mà bạn đang có mối quan hệ ràng buộc (ví dụ: chồng/vợ, bạn trai/bạn gái)	T2	N/A	N/A
	A casual sex partner	By casual sex partner we mean a person who the survey respondent is NOT in a committed relationship with	Một người bạn tình không thường xuyên	Bạn tình bình thường (không có mối quan hệ ràng buộc)	T2	N/A	N/A
	A sex worker	Please chose a neutral, non-stigmatising translation for the term ‘sex worker’.	Một nhân viên tình dục	Một người bán dâm	T2	N/A	N/A
Page 7: Q5.3	Did you use a condom the MOST RECENT time you had sex? (Tick one)	The text MOST RECENT has been put in capital letters for emphasis. If capital letters is not appropriate in the translation please use another technique for emphasising the word.	Bạn có sử dụng bao cao su vào lần quan hệ tình dục MỚI NHẤT không? (Đánh dấu một)	Bạn có sử dụng bao cao su vào lần quan hệ tình dục GẦN NHẤT không? (Đánh dấu vào một ô)	T2	N/A	N/A
Page 7: Q5.4	Why did you NOT use a condom the MOST RECENT time you had sex? (Tick as many as apply)	The text MOST RECENT and NOT has been put in capital letters for emphasis. If capital letters is not appropriate in the translation please use another technique for emphasising the words.	Tại sao bạn lại KHÔNG sử dụng bao cao su vào lần quan hệ tình dục MỚI NHẤT? (Đánh dấu tất cả những lý do phù hợp)	Tại sao bạn KHÔNG sử dụng bao cao su vào lần quan hệ tình dục GẦN NHẤT? (Đánh dấu vào các ô có liên quan)	T2	N/A	N/A
	My partner and / or I did not have one		Bạn tình của tôi và / hoặc tôi không có	Bạn tình của tôi và/hoặc tôi không có bao cao su	T2	N/A	N/A
	My partner and / or I could not afford one		Bạn tình của tôi và / hoặc tôi không có khả năng mua	Bạn tình của tôi và/hoặc tôi không thể mua được bao cao su	T2	N/A	N/A
	My partner did not want to use one		Bạn tình của tôi không muốn dùng	Bạn tình của tôi không muốn sử dụng bao cao su	T2	N/A	N/A
	I did not want to use one		Tôi không muốn dùng	Tôi không muốn sử dụng bao cao su	T2	N/A	N/A
	My partner and / or I did not know where to get one		Bạn tình của tôi và / hoặc tôi không biết tìm ở đâu	Bạn tình của tôi và/hoặc tôi không biết mua bao cao su ở đâu	T2	N/A	N/A
	My partner doesn’t like the way they feel		Bạn tình của tôi không thích cảm giác khi dùng nó	Bạn tình của tôi không thích cảm giác khi dùng bao cao su	T2	N/A	N/A
	I don’t like the way they feel		Tôi không thích cảm giác khi dùng nó	Tôi không thích cảm giác khi dùng bao cao su	T2	N/A	N/A
	My partner or I was trying to get pregnant		Bạn tình của tôi hoặc tôi đang cố gắng có thai	Bạn tình của tôi hoặc tôi đang cố gắng mang thai	T2	N/A	N/A
	It is against my or my partner’s culture or religion		Việc đó chống lại văn hóa hoặc tôn giáo của tôi hoặc bạn tình của tôi	Sử dụng bao cao su là đi ngược lại văn hóa hoặc tôn giáo của tôi hoặc bạn tình của tôi	T2	N/A	N/A
	My partner and I don’t have any illnesses that can be passed on through sex		Bạn tình của tôi và tôi không có bất kỳ bệnh nào có thể lây qua đường tình dục	Bạn tình của tôi và tôi không có bất kỳ bệnh nào có thể lây qua đường tình dục	T2	N/A	N/A
	My partner and I trust each other		Bạn tình của tôi và tôi tin tưởng lẫn nhau	Bạn tình của tôi và tôi tin tưởng lẫn nhau	T2	N/A	N/A
Page 7: heading	SECTION 6: QUESTIONS ABOUT HEALTH CARE		PHẦN 6: CÁC CÂU HỎI VỀ VIỆC CHĂM SÓC SỨC KHỎE	PHẦN 6: CÂU HỎI VỀ CHĂM SÓC SỨC KHỎE	T2	N/A	N/A
Page 7: explanatory text	This section is about your experience of and access to health care for sexually transmitted infections (STIs) and blood-borne viruses (BBVs). BBVs include hepatitis B and C.	Only use the equivalent of the acronym BBV if it is likely to make sense in the translated language; otherwise, please just replace all references to the acronym with the translated version of the full term, blood-borne viruses	Phần này nói về kinh nghiệm của bạn và khả năng tiếp cận dịch vụ chăm sóc sức khỏe đối với các bệnh nhiễm trùng lây truyền qua đường tình dục (STIs) và siêu vi trùng lây truyền qua đường máu (BBVs). BBV bao gồm bệnh viêm gan B và C.	Phần này nói về kinh nghiệm của bạn và khả năng tiếp cận dịch vụ chăm sóc sức khỏe đối với các bệnh lây nhiễm qua đường tình dục (STIs) và vi rút lây truyền qua đường máu (BBVs). BBVs bao gồm viêm gan B và C.	T2	N/A	N/A
Page 7: Q 6.1	When did you have your most recent test for HIV, hepatitis B, hepatitis C or any sexually transmitted infections (we call these STI and / or BBV tests)? (Tick one)		Bạn làm xét nghiệm HIV, viêm gan B, viêm gan C hoặc bất kỳ bệnh lây truyền qua đường tình dục nào (chúng tôi gọi là các xét nghiệm STI và / hoặc BBV) gần đây nhất vào lúc nào? (Đánh dấu một)	Bạn làm xét nghiệm HIV, viêm gan B, viêm gan C hoặc bất kỳ bệnh lây truyền qua đường tình dục gần đây nhất khi nào (chúng tôi gọi là các xét nghiệm STI và/hoặc BBV)? (Đánh dấu vào một ô)	T2	N/A	N/A
	Less than 12 months ago		Chưa đầy 12 tháng trước	Cách đây chưa tới 12 tháng	T2	N/A	N/A
	1 to 2 years ago		1 đến 2 năm trước	Cách đây từ 1 đến 2 năm	T2	N/A	N/A
	More than 2 years ago		Hơn 2 năm trước	Cách đây hơn 2 năm	T2	N/A	N/A
	I have never been tested		Tôi chưa bao giờ được xét nghiệm	Tôi chưa bao giờ đi xét nghiệm	T2	N/A	N/A
Page 8: Q6.2	Why did you NOT have an STI and / or BBV test in the last two years? (Tick as many as apply)	The text NOT has been put in capital letters for emphasis. If capital letters is not appropriate in the translation please use another technique for emphasising the word.	Tại sao bạn KHÔNG có một xét nghiệm STI và / hoặc BBV trong hai năm qua? (Đánh dấu tất cả các lý do phù hợp)	Tại sao bạn KHÔNG đi xét nghiệm STI và/hoặc BBV trong hai năm qua? (Đánh dấu vào các ô có liên quan)	T2	N/A	N/A
	I did not do anything to put me at risk		Tôi đã không làm bất kỳ điều gì để khiến tôi gặp rủi ro	Tôi không làm bất cứ điều gì để khiến tôi gặp rủi ro	T2	N/A	N/A
	I was too embarrassed		Tôi đã quá ngượng ngùng	Tôi đã quá xấu hổ	T2	N/A	N/A
	I could not afford extra tests		Tôi không đủ khả năng thực hiện thêm các xét nghiệm	Tôi không đủ khả năng chi trả cho các xét nghiệm thêm	T2	N/A	N/A
	I didn’t know where to get one		Tôi không biết đi đâu để được xét nghiệm	Tôi không biết xét nghiệm ở đâu	T2	N/A	N/A
	I was scared about the result		Tôi sợ hãi về kết quả	Tôi lo sợ về kết quả	T2	N/A	N/A
	I don't like needles / blood tests	The term ‘needles’ here refers to needles used in medical procedures.	Tôi không thích kim tiêm / xét nghiệm máu	Tôi không thích kim chích / xét nghiệm máu	T2	N/A	N/A
	I did not have any symptoms		Tôi không có bất kỳ triệu chứng nào	Tôi không có bất kỳ triệu chứng nào	T2	N/A	N/A
	I did not have the time to get tested		Tôi không có thời gian đi xét nghiệm	Tôi không có thời gian để đi xét nghiệm	T2	N/A	N/A
	I did not think it was important		Tôi không nghĩ rằng đó là điều quan trọng	Tôi không nghĩ là nó quan trọng	T2	N/A	N/A
	I couldn’t get to a service / clinic		Tôi không thể tới dịch vụ / phòng khám	Tôi không thể đến dịch vụ / phòng khám	T2	N/A	N/A
Page 8: Q6.2 instruction	If you answered this question (Q6.2) please go straight to Q6.5		Nếu bạn trả lời câu hỏi này (H6.2), vui lòng đi thẳng tới H6.5	Nếu bạn trả lời câu hỏi này (Q6.2), vui lòng chuyển thẳng đến Q6.5	T2	N/A	N/A
Page 8: Q6.3	What was your MOST RECENT STI and / or BBV test for? (Tick as many as apply)	The text MOST RECENT has been put in capital letters for emphasis. If capital letters is not appropriate in the translation please use another technique for emphasising the word.	Xét nghiệm STI và / hoặc BBV MỚI NHẤT của bạn là gì? (Đánh dấu tất cả câu các trả lời phù hợp)	Xét nghiệm STI và / hoặc BBV GẦN NHẤT của bạn là để kiểm tra gì? (Đánh dấu vào những ô có liên quan)	T2	N/A	N/A
	HIV		HIV	HIV	T2	N/A	N/A
	Chlamydia and / or gonorrhoea		Bệnh hoa liễu và / hoặc bệnh lậu	Bệnh lậu Chlamydia và / hoặc gonorrhoea	Neither - Bệnh Chlamydia và/ hoặc bệnh lậu”	N/A	N/A
	Syphilis		Bệnh giang mai	Bệnh giang mai	T2	N/A	N/A
	Hepatitis B and / or hepatitis C		Bệnh viêm gan B và / hoặc viêm gan C	Viêm gan B và / hoặc viêm gan C	T2	N/A	N/A
	I don't know – it was a blood test		Tôi không biết – đó là một xét nghiệm máu	Tôi không biết - đó là xét nghiệm máu	T2	N/A	N/A
	I don't know – it was a urine test		Tôi không biết – đó là một xét nghiệm nước tiểu	Tôi không biết - đó là xét nghiệm nước tiểu	T2	N/A	N/A
	I don't know – it was a blood and urine test		Tôi không biết – đó là một xét nghiệm máu và nước tiểu	Tôi không biết - đó là xét nghiệm máu và nước tiểu	T2	N/A	N/A
	Other (please specify):		Khác (xin ghi rõ):	Khác (vui lòng ghi rõ):	T2	N/A	N/A
Page 8: Q6.4	What was the reason for your MOST RECENT STI and / or BBV test? (Tick as many as apply)	The text MOST RECENT has been put in capital letters for emphasis. If capital letters is not appropriate in the translation please use another technique for emphasising the word.	Lý do của xét nghiệm STI và / hoặc BBV MỚI NHẤT của bạn là gì? (Đánh dấu tất cả câu các trả lời phù hợp)	Lý do cho việc xét nghiệm STI và / hoặc BBV GẦN NHẤT của bạn là gì? (Đánh dấu vào những ô có liên quan)	T2	N/A	N/A
	I was applying for permanent residency		Tôi đã nộp đơn xin thường trú nhân	Tôi nộp đơn xin thường trú	T2	N/A	N/A
	I had a new sexual partner		Tôi đã có một người bạn tình mới	Tôi có một người bạn tình mới	T2	N/A	N/A
	I shared injecting equipment with someone	Here we are referring to drug injecting equipment	Tôi đã dùng chung dụng cụ tiêm với một người khác	Tôi đã chia sẻ dụng cụ tiêm chích với ai đó	T2	N/A	N/A
	Something happened that may have put me at risk		Có một việc xảy ra vốn có thể khiến tôi gặp rủi ro	Điều gì đã xảy ra có thể khiến tôi gặp rủi ro	T2	N/A	N/A
	I was pregnant and had a check up		Tôi đã mang thai và đã được kiểm tra	Tôi mang thai và đã đi xét nghiệm	T2	N/A	N/A
	I was getting contraception / birth control		Tôi đã tránh thai / ngừa thai	Tôi tránh thai / ngừa thai	T2	N/A	N/A
	My doctor / nurse suggested it		Bác sĩ / y tá của tôi đã đề nghị việc đó	Bác sĩ / y tá của tôi đề nghị xét nghiệm	T2	N/A	N/A
	My doctor / nurse just did it		Bác sĩ / y tá của tôi đã tự ý làm việc đó	Bác sĩ / y tá của tôi vừa cho tôi làm xét nghiệm	T2	N/A	N/A
	I wanted to know if I had a sexually transmitted infection or a blood-borne virus		Tôi muốn biết liệu mình có bị một chứng bệnh nhiễm trùng lây truyền qua đường tình dục hay siêu vi trùng lây truyền qua đường máu hay không	Tôi muốn biết liệu mình có bị lây nhiễm qua đường tình dục hay vi rút lây truyền qua đường máu hay không	T2	N/A	N/A
	I had symptoms		Tôi đã có các triệu chứng	Tôi đã có triệu chứng	T2	N/A	N/A
	It was part of my regular health check		Đó là một phần trong tiến trình kiểm tra sức khỏe thường xuyên của tôi	Đó là một phần của cuộc kiểm tra sức khỏe định kỳ của tôi	T2	N/A	N/A
	I like to get regular STI / BBV tests		Tôi thích được xét nghiệm STI / BBV thường xuyên	Tôi muốn xét nghiệm STI / BBV thường xuyên	T2	N/A	N/A
	It was a requirement for my work / study		Đó là một yêu cầu đối với công việc / việc học tập của tôi	Đó là yêu cầu cho công việc / việc học tập của tôi	T2	N/A	N/A
Page 8: Q6.5	How would you feel if a doctor in Australia offered you STI and BBV tests during an appointment without you requesting any of these tests? (Tick any that apply)		Bạn sẽ cảm thấy thế nào nếu một bác sĩ ở Úc đề nghị bạn làm xét nghiệm STI và BBV trong một cuộc hẹn trong lúc bạn không yêu cầu bất kỳ xét nghiệm nào trong số này? (Đánh dấu mọi câu trả lời phù hợp)	Bạn sẽ cảm thấy thế nào nếu một bác sĩ ở Úc đề nghị bạn làm xét nghiệm STI và BBV trong một cuộc hẹn mà bạn không yêu cầu bất kỳ xét nghiệm nào trong số này? (Đánh dấu lựa chọn nào phù hợp)	T2	N/A	N/A
	Offended – why are they asking me?		Bị xúc phạm - tại sao họ lại hỏi tôi?	Bị xúc phạm - tại sao họ hỏi tôi?	T2	N/A	N/A
	Worried – do they think I have an illness?		Lo lắng - có phải họ nghĩ rằng tôi đang bị một chứng bệnh nào đó không?	Lo lắng - họ có nghĩ tôi bị bệnh không?	T2	N/A	N/A
	Surprised – I wasn’t expecting that		Ngạc nhiên - Tôi đã không mong đợi điều đó	Ngạc nhiên - Tôi không mong đợi điều đó	T2	N/A	N/A
	Okay – STI and BBV testing is normal		Được thôi – Việc xét nghiệm STI và BBV là bình thường	Không sao - Kiểm tra STI và BBV là chuyện bình thường	T2	N/A	N/A
	Relieved – now I don't have to ask for the tests		Nhẹ nhõm - giờ đây tôi không phải yêu cầu xin được xét nghiệm	Nhẹ nhõm - bây giờ tôi không phải yêu cầu làm các xét nghiệm	T2	N/A	N/A
	Embarrassed – I'd rather not talk about these things		Ngượng ngùng - Tôi thà không nói đến những điều này thì hơn	Xấu hổ - Tôi không muốn nói về những điều này	T2	N/A	N/A
	Other (please specify):		Khác (xin ghi rõ):	Khác (vui lòng ghi rõ):	T2	N/A	N/A
Page 8: Q6.6	If a close friend in Australia told you that they were going to get tested for STIs and BBVs, how would you feel? (Tick any that apply)	Here we are referring to a platonic (non-sexual) friendship	Nếu một người bạn thân ở Úc nói với bạn rằng họ sẽ đi xét nghiệm STI và BBV, bạn sẽ cảm thấy thế nào? (Đánh dấu mọi câu trả lời phù hợp)	Nếu một người bạn thân ở Úc nói với bạn rằng họ sẽ đi xét nghiệm STIs và BBV, bạn sẽ cảm thấy thế nào? (Đánh dấu lựa chọn nào phù hợp)	T2	N/A	N/A
	Fine – it’s none of my business		Tốt thôi - đó không phải việc của tôi	Tốt thôi - đó không phải việc của tôi	T2	N/A	N/A
	Shocked – I didn’t think they would need to get tested		Bị sốc - tôi đã không nghĩ rằng họ cần phải đi làm xét nghiệm	Bị sốc - tôi không nghĩ rằng họ sẽ cần phải đi xét nghiệm	T2	N/A	N/A
	Proud – it’s a responsible thing to do		Tự hào - đó là một việc có trách nhiệm phải làm	Tự hào - đó là điều mà người có trách nhiệm phải làm	T2	N/A	N/A
	Supportive – I am here if they need my help		Hỗ trợ - Tôi ở đây nếu họ cần tôi giúp đỡ	Hỗ trợ - Tôi luôn sẵn sàng nếu họ cần giúp đỡ	T2	N/A	N/A
	Worried – I hope they are okay		Lo lắng - tôi hy vọng họ không sao	Lo lắng - tôi hy vọng họ không sao	T2	N/A	N/A
	Disappointed – they must have done something wrong		Thất vọng - chắc hẳn họ đã làm sai một điều gì đó	Thất vọng - chắc họ đã làm điều gì sai trái	T2	N/A	N/A
	Other (please specify):		Khác (xin ghi rõ):	Khác (vui lòng ghi rõ):	T2	N/A	N/A
Page 9: Heading	SECTION 7: QUESTIONS ABOUT TRAVEL		PHẦN 7: CÁC CÂU HỎI VỀ VIỆC DU LỊCH	PHẦN 7: CÂU HỎI VỀ DU LỊCH	T2	N/A	N/A
Page 9: Explanatory text	This section is about your travel to other countries after migrating to Australia. This can be ANY country (not just your country of birth). Your responses will only be used for the purpose of this research.		Phần này nói về việc du lịch của bạn đến các quốc gia khác sau khi di cư đến Úc. Đây có thể là BẤT KỲ quốc gia nào (không phải chỉ quốc gia sinh quán của bạn). Các câu trả lời của bạn sẽ chỉ được sử dụng cho mục đích của cuộc nghiên cứu này.	Phần này nói về chuyến du lịch của bạn đến các quốc gia khác sau khi nhập cư ở Úc. Đây có thể là BẤT KỲ quốc gia nào (không chỉ là quốc gia nơi bạn sinh ra). Câu trả lời của bạn sẽ chỉ được sử dụng cho mục đích của nghiên cứu này.	T2	N/A	N/A
Page 9: Q7.1	Since January 2018, how many times have you visited any country outside of Australia? (Tick one)		Kể từ tháng 01 năm 2018, bạn đã đến thăm bất kỳ quốc gia nào ngoài Úc bao nhiêu lần rồi? (Đánh dấu một)	Kể từ tháng 1 năm 2018, bạn đã đến bất kỳ quốc gia nào ngoài Úc bao nhiêu lần? (Đánh dấu vào một ô)	T2	N/A	N/A
	0		0	0	T2	N/A	N/A
	1 to 2 times		1 đến 2 lần	1 đến 2 lần	T2	N/A	N/A
	3 to 4 times		3 đến 4 lần	3 đến 4 lần	T2	N/A	N/A
	5 to 6 times		5 đến 6 lần	5 đến 6 lần	T2	N/A	N/A
	7 or more times		7 hoặc nhiều hơn	7 lần hoặc nhiều hơn	T2	N/A	N/A
	I can’t remember the number of times		Tôi không thể nhớ số lần	Tôi không nhớ số lần	T2	N/A	N/A
Page 9: Q7.2	On any of the overseas visits since January 2018, did you have sexual intercourse with at least one person who lives outside of Australia? (Tick one)		Trong bất kỳ chuyến thăm ngoại quốc nào kể từ tháng 01 năm 2018, bạn có quan hệ tình dục với ít nhất một người sống bên ngoài nước Úc không? (Đánh dấu một)	Trong bất kỳ chuyến viếng thăm nước ngoài nào kể từ tháng 1 năm 2018, bạn có quan hệ tình dục với ít nhất một người sống ngoài nước Úc không? (Đánh dấu vào một ô)	T2	N/A	N/A
Page 9: Q7.3	How often did you use condoms with any overseas sexual partner(s) since January 2018? (Tick one)		Mức độ sử dụng bao cao su với (các) bạn tình ở nước ngoài kể từ tháng 01 năm 2018 là bao nhiêu? (Đánh dấu một)	Bạn có thường xuyên sử dụng bao cao su với (các) bạn tình ở nước ngoài kể từ tháng 1 năm 2018 không? (Đánh dấu vào một ô)	T2	N/A	N/A
	Always		Luôn luôn	Luôn luôn	T2	N/A	N/A
	Sometimes		Thỉnh thoảng	Đôi khi	T2	N/A	N/A
	Never		Không bao giờ	Không bao giờ	T2	N/A	N/A
Page 9: Q7.4	Since January 2018, have you had sex with a sex worker while overseas? (Tick one)	Please chose a neutral, non-stigmatising translation for the term ‘sex worker’.	Kể từ tháng 01 năm 2018, bạn có quan hệ tình dục với một nhân viên tình dục khi ở nước ngoài không? (Đánh dấu một)	Kể từ tháng 1 năm 2018, bạn có quan hệ tình dục với người bán dâm khi ở nước ngoài không? (Đánh dấu vào một ô)	T2	N/A	N/A
Page 10: Heading	SECTION 8: QUESTIONS ABOUT YOU		PHẦN 8: CÁC CÂU HỎI VỀ BẠN	PHẦN 8: CÂU HỎI VỀ BẠN	T2	N/A	N/A
Page 10: Explanatory text	Questions in this section relate to personal information about you. Your responses will only be used for the purpose of this research.		Các câu hỏi trong phần này liên quan đến các thông tin cá nhân về bạn. Các câu trả lời của bạn sẽ chỉ được sử dụng cho mục đích của cuộc nghiên cứu này.	Các câu hỏi trong phần này liên quan đến thông tin cá nhân về bạn. Câu trả lời của bạn sẽ chỉ được sử dụng cho mục đích của nghiên cứu này.	T2	N/A	N/A
Page 10: Q8.1	How old are you? (Tick one)		Bạn bao nhiêu tuổi? (Đánh dấu một)	Bạn bao nhiêu tuổi? (Đánh dấu vào một ô)	T2	N/A	N/A
	18 to 29 years		18 tới 29 tuổi	18 đến 29 tuổi	T2	N/A	N/A
	30 to 39 years		30 tới 39 tuổi	30 đến 39 tuổi	T2	N/A	N/A
	40 to 49 years		40 tới 49 tuổi	40 đến 49 tuổi	T2	N/A	N/A
	50 to 59 years		50 tới 59 tuổi	50 đến 59 tuổi	T2	N/A	N/A
	60 years or over		60 tuổi hoặc hơn	60 tuổi trở lên	T2	N/A	N/A
	Prefer not to answer		Không muốn trả lời	Không thích trả lời	T2	N/A	N/A
Page 10: Q8.2	How do you identify? (Tick all that apply)		Bạn xác định mình ra sao? (Đánh dấu tất cả các câu phù hợp)	Nhận dạng bạn như thế nào? (Đánh dấu các lựa chọn nào phù hợp)	T2	N/A	N/A
	Woman	Here we mean gender as opposed to biological sex	Nữ	Phụ nữ	T2	N/A	N/A
	Man	Here we mean gender as opposed to biological sex	Nam	Đàn ông	T2	N/A	N/A
	Non-binary person	Here we mean people who don’t identify as either a man or woman	Không thuộc phái nào	Người phi giới tính	T2	N/A	N/A
	Transgender		Đổi giới tính	Người chuyển giới	T2	N/A	N/A
	Cisgender	Here we mean people who identify with the gender they were assigned at birth	Phái nguyên thủy	Người thuận giới	T2	N/A	N/A
	Prefer not to answer		Không muốn trả lời	Không thích trả lời	T2	N/A	N/A
	Other (please specify)		Khác (xin ghi rõ):	Loại người khác (vui lòng ghi rõ):	T2	N/A	N/A
Page 10: Q8.3	What is the postcode in which you live?		Mã bưu điện nơi bạn sống là mấy?	Mã bưu điện nơi bạn sống là gì?	T2	Few people were confused by/did not understand term "Mã bưu điện" because we don't have/don't use postcode in Vietnam. So it would be better if the question 8.3 could be added term "postcode" in English.	Mã bưu điện (postcode) nơi bạn sống là gì?
Page 10: Q8.4	What your residency status in Australia? (Tick one)		Tình trạng cư trú của bạn ở Úc là gì? (Đánh dấu một)	Tình trạng cư trú của bạn ở Úc là gì? (Đánh dấu vào một ô)	T2	N/A	N/A
	I am a permanent resident / citizen		Tôi là một thường trú nhân / công dân	Tôi là thường trú nhân / công dân	T2	N/A	N/A
	Temporary – student visa		Tạm trú – visa du học	Thị thực tạm thời - sinh viên	T2	N/A	N/A
	Temporary – work visa		Tạm trú – visa làm việc	Thị thực tạm thời - lao động	T2	N/A	N/A
	Temporary – holiday / tourist visa		Tạm trú – visa du lịch	Thị thực tạm thời - nghỉ / du lịch	T2	N/A	N/A
	Temporary – partner visa		Tạm trú – visa người phối ngẫu	Thị thực tạm thời – bảo lãnh vợ/chồng	T2	N/A	N/A
	Other (please specify):		Khác (xin ghi rõ):	Khác (vui lòng ghi rõ):	T2	N/A	N/A
Page 10: Q8.5	In which country were you born?		Quý vị sinh trưởng ở quốc gia nào?	Bạn sinh ra ở nước nào	T2	N/A	N/A
Page 10: Q8.6	How many years have you been living in Australia in total?		Tổng cộng bạn đã sống ở Úc bao nhiêu năm rồi?	Tổng cộng bạn đã sống ở Úc bao nhiêu năm?	T2	N/A	N/A
Page 10: Q8.7	What is your religion?		Tôn giáo của bạn là gì?	Tôn giáo của bạn là gì?	T2	N/A	N/A
	Christian		Thiên chúa giáo	Cơ Đốc giáo	T2	N/A	N/A
	Buddhist		Phật giáo	Phật giáo	T2	N/A	N/A
	No religion		Không tôn giáo	Không tôn giáo	T2	N/A	N/A
	Other (please specify):		Khác (xin ghi rõ):	Khác (vui lòng ghi rõ):	T2	N/A	N/A
	Jewish		Do thái giáo	Do Thái	T2	N/A	N/A
	Muslim		Hồi giáo	Hồi giáo	T2	N/A	N/A
Page 10: Q8.8	To whom are you sexually attracted? (Tick all that apply)		Bạn bị thu hút bởi người có giới tình nào? (Đánh dấu tất cả các câu phù hợp)	Bạn bị thu hút về mặt tình dục bởi loại người nào? (Đánh dấu các lựa chọn nào phù hợp)	T2	N/A	N/A
	Women		Nữ	Phụ nữ	T2	N/A	N/A
	Men		Nam	Đàn ông	T2	N/A	N/A
	Non-binary people		Không thuộc phái nào	Người phi giới tính	T2	N/A	N/A
	Others (please specify)		Những người khác (xin ghi rõ):	Loại người khác (vui lòng ghi rõ):	T2	N/A	N/A
	I prefer not to answer		Tôi không muốn trả lời	Tôi không muốn trả lời	T2	N/A	N/A
Page 10: Q8.9	What are the main languages you speak at home?		Ngôn ngữ chính bạn sử dụng ở nhà là gì?	Những ngôn ngữ chính mà bạn nói ở nhà là gì?	T2	N/A	N/A
Page 11: Q8.10	Which cultural / ethnic group categories do you identify with?		Bạn xác định mình là người thuộc nhóm văn hóa / dân tộc nào?	Bạn xác định mình thuộc nhóm văn hóa / dân tộc nào?	T2	N/A	N/A
Page 11: Q8.11	For instance, you might identify with:		Ví dụ, bạn có thể xác định theo:	Ví dụ: bạn có thể xác định qua:	T2	N/A	N/A
	· One group of people within your country of birth (e.g. Zulu, Hmong)	If Zulu and Hmong are not likely to be meaningful in the translated language please delete	Một nhóm dân tộc ở quốc gia sinh quán của bạn (ví dụ: Zulu, Hmong)	Một nhóm người ở quốc gia bạn sinh ra (ví dụ: Zulu, Hmong)	T2	N/A	N/A
	· Your ancestral heritage (e.g. Indian-Malaysian or Chinese-Vietnamese)		Di sản tổ tiên của bạn (ví dụ, người Mã Lai gốc Ấn hoặc người Việt gốc Hoa)	Di sản tổ tiên của bạn (ví dụ: Ấn Độ-Mã lai hoặc Trung Quốc-Việt Nam)	T2	N/A	N/A
	· People from another place you have lived (e.g. British)		Dân tộc từ một nơi khác mà bạn đã sống (ví dụ, người Anh)	Những người từ một nơi khác mà bạn đã từng sống (ví dụ: người Anh)	T2	N/A	N/A
Page 11: Header	SECTION 9: QUESTIONS ABOUT THIS SURVEY		PHẦN 9: CÁC CÂU HỎI VỀ BẢN THĂM DÒ Ý KIẾN NÀY	PHẦN 9: CÂU HỎI VỀ KHẢO SÁT NÀY	T2	N/A	N/A
Page 11: Explanatory text	This section is about your experience completing this survey. It will help us understand whether we need to make any changes to this survey in the future.		Phần này nói về trải nghiệm của bạn khi điền bản thăm dò ý kiến này. Việc này sẽ giúp chúng tôi hiểu là liệu chúng tôi có cần thực hiện bất kỳ thay đổi nào đối với bản thăm dò ý kiến này trong tương lai hay không.	Phần này nói về trải nghiệm của bạn khi hoàn thành khảo sát này. Nó sẽ giúp chúng tôi hiểu liệu chúng tôi có cần bất kỳ thay đổi nào đối với cuộc khảo sát này trong tương lai hay không.	T2	N/A	N/A
Page 11: Q9.1	Please read each statement below. Check the response that best indicates your level of agreement with each statement. The statements relate to your feelings about doing this survey. (Tick one for each statement)		Vui lòng đọc từng câu dưới đây. Kiểm tra câu trả lời thể hiện rõ nhất mức độ đồng ý của bạn với mỗi câu. Các câu này liên quan đến cảm nhận của bạn khi điền bản thăm dò ý kiến này. (Đánh dấu một cho mỗi câu)	Vui lòng đọc từng lời trình bày dưới đây. Kiểm tra câu trả lời thể hiện rõ nhất mức độ đồng ý của bạn với mỗi nội dung trình bày. Các trình bày liên quan đến cảm nhận của bạn khi thực hiện khảo sát này. (Đánh dấu chọn cho mỗi câu trình bày)	T2	N/A	N/A
	Strongly Agree		Hoàn toàn đồng ý	Hoàn toàn đồng ý	T2	N/A	N/A
	Agree		Đồng ý	Đồng ý	T2	N/A	N/A
	Disagree		Không đồng ý	Không đồng ý	T2	N/A	N/A
	Strongly disagree		Hoàn toàn không đồng ý	Hoàn toàn không đồng ý	T2	N/A	N/A
	I felt upset*	The asterisk is to indicate that this is a note. If an asterisk is not appropriate please indicate a suitable alternative.	Tôi cảm thấy khó chịu*	Tôi cảm thấy khó chịu*	T2	N/A	N/A
	I felt embarrassed		Tôi cảm thấy ngượng ngùng	Tôi cảm thấy bối rối	T2	N/A	N/A
	The survey was too long		Bản thăm dò ý kiến dài quá	Khảo sát quá dài	T2	N/A	N/A
	I found it hard to understand some questions / words		Tôi cảm thấy khó hiểu một số câu hỏi / từ ngữ	Tôi cảm thấy khó hiểu đối với một số câu hỏi / từ ngữ	T2	N/A	N/A
	I felt comfortable completing the survey		Tôi cảm thấy thoải mái khi điền bản thăm dò ý kiến này	Tôi cảm thấy thoải mái khi hoàn thành khảo sát	T2	N/A	N/A
	*If this survey has left you feeling upset please visit our webpage for contact details of services that can support you: mibss.org		* Nếu bản thăm dò ý kiến này khiến bạn cảm thấy khó chịu, vui lòng truy cập trang mạng của chúng tôi để biết chi tiết liên lạc của các dịch vụ có thể hỗ trợ bạn: mibss.org	* Nếu khảo sát này khiến bạn cảm thấy khó chịu, vui lòng truy cập trang mạng của chúng tôi để biết chi tiết liên hệ của các dịch vụ có thể hỗ trợ bạn: mibss.org	T2	N/A	N/A
Page 11: Q9.2	Do you have any other comments or feedback about this survey? (Please specify)		Bạn có nhận xét hoặc ý kiến phản hồi nào khác về bản thăm dò ý kiến này không? (Xin ghi rõ)	Bạn có nhận xét hoặc phản hồi nào khác về cuộc khảo sát này không? (Vui lòng nêu cụ thể)	T2	N/A	N/A
	We are grateful for your time. If you would like to know the progress of the MiBSS study you can check our website for regular updates: mibss.org		Chúng tôi cảm tạ bạn đã dành thời gian cho chúng tôi. Nếu muốn biết tiến trình của cuộc nghiên cứu MiBSS, bạn có thể kiểm tra trang mạng của chúng tôi xem các thông tin cập nhật thường xuyên: mibss.org	Chúng tôi rất biết ơn về thời gian của bạn. Nếu bạn muốn biết tiến trình của nghiên cứu MiBSS, bạn có thể kiểm tra trang mạng của chúng tôi để cập nhật thường xuyên: mibss.org	T2	N/A	N/A
					T2	N/A	N/A
	If you would like more information about HIV, STIs or BBVs we recommend you visit the website allgood.org.au. All Good focuses on key information and provides tools and referral pathways to testing and treatment. Information is provided in 17 different languages, including English, in both text and spoken word recordings.		Nếu bạn muốn biết thêm thông tin về HIV, STIs hoặc BBVs, chúng tôi đề nghị bạn truy cập trang mạng allgood.org.au. All Good chú trọng vào các thông tin chính và cung cấp các công cụ cũng như phương hướng giới thiệu tới các dịch vụ xét nghiệm và điều trị. Các thông tin được cung cấp bằng 17 ngôn ngữ khác nhau, bao gồm cả tiếng Anh, ở cả dạng văn bản lẫn dạng ghi âm lời nói.	Nếu bạn muốn biết thêm thông tin về HIV, STI hoặc BBV, chúng tôi khuyên bạn nên truy cập trang mạng allgood.org.au. All Good tập trung vào thông tin chính và cung cấp các công cụ cũng như lộ trình giới thiệu để xét nghiệm và điều trị. Thông tin được cung cấp bằng 17 ngôn ngữ khác nhau, bao gồm cả tiếng Anh, bằng cả văn bản và bản ghi âm.	T2	N/A	N/A
	END OF SURVEY		KẾT THÚC BẢN THĂM DÒ Ý KIẾN	KẾT THÚC KHẢO SÁT	T2	N/A	N/A

## Sheet: Khmer
Description	English source version	Annotation	Translation 1 (T1)	Translation 2 (T2)	Translation chosen following review and adjudication	Pre-testing comments	Amendments made after pre-testing
Footer - page numbers	1	Translate if Arabic numerals are inappropriate	1	1	T2	N/A	N/A
	2		2	2	T2	N/A	N/A
	3		3	3	T2	N/A	N/A
	4		4	4	T2	N/A	N/A
	5		5	5	T2	N/A	N/A
	6		6	6	T2	N/A	N/A
	7		7	7	T2	N/A	N/A
	8		8	8	T2	N/A	N/A
	9		9	9	T2	N/A	N/A
	10		10	10	T2	N/A	N/A
	11		11	11	T2	N/A	N/A
	12		12	12	T2	N/A	N/A
	Page		ទំព័រ	ទំព័រ	T2	N/A	N/A
Footer - title	Migrant Blood-borne Virus and Sexual Health Survey		ការស្ទង់មតិជនចំណាកស្រុកស្តីពីវីរុសដែលបង្កឡើងដោយឈាម និងសុខភាពផ្លូវភេទ	ការស្ទង់មតអំពីវីរុសដែលបង្កឡើងដោយឈាមនិងសុខភាពផ្លូវភេទ	T2	N/A	N/A
Question numbers	1.1	Translate if Arabic numerals are inappropriate and/or list numbering format is inappropriate	1.1	1.1	T2	N/A	N/A
	1.2		1.2	1.2	T2	N/A	N/A
	1.3		1.3	1.3	T2	N/A	N/A
	1.4		1.4	1.4	T2	N/A	N/A
	1.5		1.5	1.5	T2	N/A	N/A
	1.6		1.6	1.6	T2	N/A	N/A
	2.1		2.1	2.1	T2	N/A	N/A
	2.2		2.2	2.2	T2	N/A	N/A
	2.3		2.3	2.3	T2	N/A	N/A
	2.4		2.4	2.4	T2	N/A	N/A
	3.1		3.1	3.1	T2	N/A	N/A
	3.2		3.2	3.2	T2	N/A	N/A
	3.3		3.3	3.3	T2	N/A	N/A
	3.4		3.4	3.4	T2	N/A	N/A
	3.5		3.5	3.5	T2	N/A	N/A
	3.6		3.6	3.6	T2	N/A	N/A
	3.7		3.7	3.7	T2	N/A	N/A
	4.1		4.1	4.1	T2	N/A	N/A
	4.2		4.2	4.2	T2	N/A	N/A
	4.3		4.3	4.3	T2	N/A	N/A
	4.4		4.4	4.4	T2	N/A	N/A
	4.5		4.5	4.5	T2	N/A	N/A
	5.1		5.1	5.1	T2	N/A	N/A
	5.2		5.2	5.2	T2	N/A	N/A
	5.3		5.3	5.3	T2	N/A	N/A
	5.4		5.4	5.4	T2	N/A	N/A
	6.1		6.1	6.1	T2	Question number was mistyped in pretest draft	6.1
	6.2		6.2	6.2	T2	Question number was mistyped in pretest draft	6.2
	6.3		6.3	6.3	T2	Question number was mistyped in pretest draft	6.3
	6.4		6.4	6.4	T2	N/A	N/A
	6.5		6.5	6.5	T2	N/A	N/A
	6.6		6.6	6.6	T2	N/A	N/A
	7.1		7.1	7.1	T2	N/A	N/A
	7.2		7.2	7.2	T2	N/A	N/A
	7.3		7.3	7.3	T2	N/A	N/A
	7.4		7.4	7.4	T2	N/A	N/A
	8.1		8.1	8.1	T2	N/A	N/A
	8.2		8.2	8.2	T2	N/A	N/A
	8.3		8.3	8.3	T2	N/A	N/A
	8.4		8.4	8.4	T2	N/A	N/A
	8.5		8.5	8.5	T2	N/A	N/A
	8.6		8.6	8.6	T2	N/A	N/A
	8.7		8.7	8.7	T2	N/A	N/A
	8.8		8.8	8.8	T2	N/A	N/A
	8.9		8.9	8.9	T2	N/A	N/A
	8.1		8.1	8.1	T2	N/A	N/A
	9.1		9.1	9.1	T2	N/A	N/A
	9.2		9.2	9.2	T2	N/A	N/A
Frequently used terms	Go to next question – Q	Q is used as an abbreviation for Question. If there is no equivalent, please just translate the full word “question”	ទៅសំណួរបន្ទាប់ - សំណួរ Q	សូមបន្តទៅសំណួរបន្ទាប់ទៀត - សំណួរ	T2	N/A	N/A
	Go to next page – Q		ទៅទំព័របន្ទាប់ - សំណួរ Q	សូមបន្តទៅទំព័របន្ទាប់ទៀត - សំណួរ	T2	N/A	N/A
	Go to next section – Q		ទៅផ្នែកបន្ទាប់ - សំណួរ Q	សូមបន្តទៅផ្នែកបន្ទាប់ទៀត - សំណួរ	T2	N/A	N/A
	Skip next question and go to Q		រំលងសំណួរបន្ទាប់ ហើយទៅសំណួរ Q	រំលងសំណួរបន្ទាប់ ហើយបន្តទៅសំណួរ	T2	N/A	N/A
	Yes		បាទ/ចាស៎	បាទ/ចាស	T2	N/A	N/A
	No		ទេ	អត់ទេ	T2	N/A	N/A
	I don’t know		ខ្ញុំមិនដឹងទេ	ខ្ញុំអត់ដឹងទេ	T2	N/A	N/A
	I can’t remember		ខ្ញុំមិនអាចចាំបានទេ	ខ្ញុំមិនអាចចងចាំបានទេ	T2	N/A	N/A
	Another reason (please specify):		ហេតុផលមួយទៀត (សូមបញ្ជាក់)៖	ដោយហេតុដទៃៗទៀត (សូម​សរសេរបញ្ជាក់)៖	T2	N/A	N/A
	I prefer not to answer		ខ្ញុំមិនចូលចិត្តឆ្លើយទេ	ខ្ញុំមិនចង់ឆ្លើយនូវសំណួរនេះទេ	T2	N/A	N/A
Page 1: Explanatory text	This survey is ONLY for people living in Australia who:	The text “BLUE REGIONS”, “ONLY” and “AND” have been put in capital letters for emphasis. If capital letters are not appropriate in the translation please use another technique for emphasising these words.	ការស្ទង់មតិនេះ គឺសម្រាប់តែប្រជាជនរស់នៅក្នុងប្រទេសអូស្រ្តាលីប៉ុណ្ណោះដែល៖	ការស្ទង់មតិនេះធ្វើឡើងសម្រាប់តែប្រជាពលរដ្ឋដែលរស់នៅប្រទេសអូស្ត្រាលី ដែល៖	T2	N/A	N/A
	· are aged 18 or over AND		មានអាយុ១៨ឆ្នាំ ឬលើសពី ហើយ	មានអាយុត្រឹម ឬ លើស១៨ឆ្នាំ ហើយនិង	T2	N/A	N/A
	· were born in Sub-Saharan Africa, South-East Asia or North-East Asia (the BLUE REGIONS below)		កើតនៅអនុតំបន់សាហារ៉ាទ្វីបអាហ្រ្វិក អាស៊ីអាគ្នេយ៍ ឬអាស៊ីឦសាន្ត (តំបន់ពណ៌ខៀវខាងក្រោម)	មានដើមកំណើតមកពីអនុតំបន់សាហារ៉ានៃទ្វីបអាហ្រ្វិក; តំបន់អាស៊ីអាគ្នេយ៍ ឬ អាស៊ីខាងជើង-ខាងកើត (រូបពណ៌ខៀវខាងក្រោម)	T2	N/A	N/A
Page 1: Map label (left hand side)	ANY African country other than Western Sahara, Morocco, Tunisia, Algeria, Egypt or Libya	The text ANY has been put in capital letters and “other than” has been bolded for emphasis. If capital letters and b are not appropriate in the translation please use another technique for emphasising these words.	បណ្តាប្រទេសនៅទ្វីបអាហ្វ្រិកណាមួយក្រៅពីប្រទេសសាហារ៉ាខាងលិច ម៉ារ៉ុក ទុយនីស៊ី អាល់ហ្សេរី អេហ្ស៊ីប ឬលីប៊ី	ប្រទេសនៅទ្វីបអាហ្វ្រិកក្រៅពីប្រទេសសាហារ៉ាខាងលិច; ប្រទេសម៉ារ៉ុក; ប្រទេសទុយនីស៊ី; ប្រទេសអាល់ហ្សេរី; ប្រទេសអេហ្ស៊ីប ឬ ប្រទេសលីប៊ី	T2	N/A	N/A
					T2	N/A	N/A
					T2	N/A	N/A
Page 1: Map label (right hand side)	ANY of the following places in Asia:	The text ANY has been put in capital letters for emphasis. If capital letters and underlining are not appropriate in the translation please use another technique for emphasising the word.	កន្លែងណាមួយក្នុងតំបន់អាស៊ីដូចខាងក្រោម៖	ប្រទេសណាដែលមានរាយនាមដូចខាងក្រោម៖	T2	N/A	N/A
	Brunei		ប្រ៊ុយណេ	ប្រ៊ុយណេ	T2	N/A	N/A
	Cambodia		កម្ពុជា	កម្ពុជា	T2	N/A	N/A
	China (mainland)		ចិន (ចិនដីគោក)	ចិន (ចិនដីគោក)	T2	N/A	N/A
	Hong Kong		ហុងកុង	ហុងកុង	T2	N/A	N/A
	Indonesia		ឥណ្ឌូនេស៊ី	ឥណ្ឌូនេស៊ី	T2	N/A	N/A
	Japan		ជប៉ុន	ជប៉ុន	T2	N/A	N/A
	Laos		ឡាវ	ឡាវ	T2	N/A	N/A
	Myanmar (Burma)		មីយ៉ាន់ម៉ា (ភូមា)	មីយ៉ាន់ម៉ា (ភូមា)	T2	N/A	N/A
	Timor-Leste		ទីម័រខាងកើត	ទីម័រខាងកើត	T2	N/A	N/A
	Macau		ម៉ាកាវ	ម៉ាកាវ	T2	N/A	N/A
	Malaysia		ម៉ាឡេស៊ី	ម៉ាឡេស៊ី	T2	N/A	N/A
	Mongolia		ម៉ុងហ្គោលី	ម៉ុងហ្គោលី	T2	N/A	N/A
	North Korea		កូរ៉េខាងជើង	កូរ៉េខាងជើង	T2	N/A	N/A
	South Korea		កូរ៉េខាងត្បូង	កូរ៉េខាងត្បូង	T2	N/A	N/A
	Philippines		ហ្វីលីពីន	ហ្វីលីពីន	T2	N/A	N/A
	Singapore		សិង្ហបុរី	សិង្ហបុរី	T2	N/A	N/A
	Taiwan		តៃវ៉ាន់	តៃវ៉ាន់	T2	N/A	N/A
	Thailand		ថៃ	ថៃ	T2	N/A	N/A
	Vietnam		វៀតណាម	វៀតណាម	T2	N/A	N/A
Page 1: Blue shaded box	The aim of this survey is to understand how overseas-born people living in Australia think and act in relation to sexually transmissible infections and blood-borne viruses. Please read the participant information sheet to find out more.		គោលបំណងនៃការស្ទង់មតិនេះ គឺដើម្បីស្វែងយល់ពីរបៀបដែលប្រជាជនកើត នៅបរទេសដែលរស់នៅក្នុងប្រទេសអូស្ត្រាលីគិត និងអនុវត្តទាក់ទងនឹងការ ឆ្លងជំងឺកាមរោគ និងវីរុសដែលបង្កឡើងដោយឈាម។ សូមអានសន្លឹកព័ត៌មាន អ្នកចូលរួមដើម្បីស្វែងយល់បន្ថែម។	គោលបំណងនៃការស្ទង់មតិនេះគឺដើម្បីស្វែងយល់ពីរបៀបដែលមនុស្សកើតនៅក្រៅប្រទេសដែលកំពុងរស់នៅក្នុងប្រទេសអូស្ត្រាលីគិតនិងធ្វើសកម្មភាពទាក់ទងទៅនឹងការឆ្លងជំងឺកាមរោគនិងវីរុសដែលបង្កឡើងដោយឈាម។ សូមអានសន្លឹកព័ត៌មាន ដើម្បីស្វែងយល់បន្ថែម។	T2	Some grammatical errors and missing words noted	គោលបំណងនៃការស្ទង់មតិនេះគឺដើម្បីស្វែងយល់ពីរបៀបដែលមនុស្សមានកំណើតនៅក្រៅប្រទេសហើយកំពុងរស់នៅក្នុងប្រទេសអូស្ត្រាលី កំពុងគិត និងសកម្មភាពទាក់ទងទៅនឹងការឆ្លងជំងឺកាមរោគនិងវីរុសដែលបង្កឡើងដោយឈាម។ សូមអានសន្លឹកព័ត៌មាន ដើម្បីស្វែងយល់បន្ថែម។
	· I have read, or had read to me, the information statement and I understand its contents		ខ្ញុំបានអាន ឬមានគេអានឱ្យខ្ញុំស្តាប់នូវសេចក្តីប្រកាសព័ត៌មាន ហើយខ្ញុំយល់ដឹងពីខ្លឹមសាររបស់វា	ខ្ញុំបានអានព័ត៌មានហើយខ្ញុំយល់នូវខ្លឹមសាររបស់វា។	T2	Grammar and missing adverb	ខ្ញុំបានអានព័ត៌មាននេះហើយខ្ញុំបានយល់នូវខ្លឹមសាររបស់វា។
	· I believe I understand the purpose, extent and possible risks of my involvement in this project.		ខ្ញុំជឿជាក់ថា ខ្ញុំយល់ដឹងពីគោលបំណង វិសាលភាព និងហានិភ័យ ដែលអាចកើតមានពីការចូលរួមរបស់ខ្ញុំនៅក្នុងគម្រោងនេះ។	ខ្ញុំជឿថាខ្ញុំយល់ពីគោលបំណងវិសាលភាពនិងហានិភ័យដែលនឹងអាចកើតមាននៃការចូលរួមរបស់ខ្ញុំនៅក្នុងគម្រោងនេះ។	T2	Grammar and missing word	ខ្ញុំជឿថាខ្ញុំយល់ពីគោលបំណងវិសាលភាពនិងហានិភ័យដែលនឹងអាចកើតមានដល់ការចូលរួមរបស់ខ្ញុំនៅក្នុងគម្រោងការនេះ។
	· I voluntarily consent to take part in this research project.		ខ្ញុំយល់ព្រមដោយស្ម័គ្រចិត្តដើម្បីចូលរួមក្នុងគម្រោងស្រាវជ្រាវនេះ។	ខ្ញុំយល់ព្រមស្ម័គ្រចិត្តចូលរួមក្នុងគម្រោងស្រាវជ្រាវនេះ។	T2	Missing word/conjunction	ខ្ញុំយល់ព្រមដោយស្ម័គ្រចិត្តចូលរួមក្នុងគម្រោងស្រាវជ្រាវនេះ។
	· I have had an opportunity to ask questions by calling the Project Coordinator, Dr Daniel Vujcich (08 9266 3668 or daniel.vujcich@curtin.edu.au) and I am satisfied with the answers I have received.		ខ្ញុំមានឱកាសសួរសំណួរដោយទូរស័ព្ទទៅ អ្នកសម្របសម្រួលគម្រោង វេជ្ជបណ្ឌិត Daniel Vujcich (08 9266 3668 ឬ daniel.vujcich@curtin.edu.au) ហើយខ្ញុំពេញចិត្តនឹង ចម្លើយដែលខ្ញុំបានទទួល។	ខ្ញុំអាចទាក់ទង អ្នកគ្រប់គ្រោងគម្រោង បណ្ឌិត Daniel Vujcich (08 9266 3668 ឬdaniel.vujcich@curtin.edu.au) និងខ្ញុំនឹងមានការសប្បាយចិត្តនឹងចម្លើយដែលខ្ញុំនឹងទទួលបាន។	T2	Grammar	ខ្ញុំអាចទាក់ទង អ្នកគ្រប់គ្រោងគម្រោងការនេះ បណ្ឌិត Daniel Vujcich (08 9266 3668 ឬdaniel.vujcich@curtin.edu.au) និងខ្ញុំនឹងមានការពេញចិត្តនឹងចម្លើយដែលខ្ញុំនឹងទទួលបាន។
	· I understand that this project has been approved by Curtin University Human Research Ethics Committee and will be carried out in line with the National Statement on Ethical Conduct in Human Research (2007).		ខ្ញុំយល់ដឹងថា គម្រោងនេះត្រូវបានអនុម័តដោយ គណៈកម្មការសីលធម៌ ស្រាវជ្រាវមនុស្សនៃសាកលវិទ្យាល័យ Curtin ហើយនឹងត្រូវអនុវត្ត ស្របតាមសេចក្តីថ្លែងការណ៍ជាតិស្តីពីកិរិយាសីលធម៌ក្នុងការស្រាវជ្រាវ មនុស្ស (២០០៧)។	ខ្ញុំយល់ថាគម្រោងនេះត្រូវបានអនុម័តដោយគណៈកម្មាធិការសីលធម៌ស្រាវជ្រាវមនុស្សនៃសាកលវិទ្យាល័យ Curtin ហើយនឹងត្រូវអនុវត្តស្របតាមសេចក្តីថ្លែងការណ៍ជាតិស្តីពីការប្រព្រឹត្តក្រមសីលធម៌ក្នុងការស្រាវជ្រាវមនុស្ស (ឆ្នាំ២០០៧) ។	T2	Grammar	ខ្ញុំយល់ថាគម្រោងការនេះត្រូវបានអនុម័តដោយគណៈកម្មាធិការសីលធម៌ស្រាវជ្រាវមនុស្សនៃសាកលវិទ្យាល័យ Curtin ហើយនឹងត្រូវអនុវត្តស្របតាមសេចក្តីថ្លែងការណ៍ជាតិស្តីពីការប្រព្រឹត្តក្រឹមក្រមសីលធម៌ក្នុងការស្រាវជ្រាវអំពីមនុស្សជាតិ (ឆ្នាំ២០០៧) ។
Page 1: Option	I agree		ខ្ញុំ​យល់ស្រប	ខ្ញុំយល់ព្រម	T2	N/A	N/A
Page 1: Option	I do not agree		ខ្ញុំ​មិន​យល់ស្រប​	ខ្ញុំមិនយល់ព្រម	T2	N/A	N/A
Page 1: Text in arrow	Please tick one	Note if ‘ticks’ are not commonly used in the translated language please replace as appropriate throughout	សូមគូសយកមួយ	សូមជ្រើសរើសយកមួយ	T2	N/A	N/A
Page 2: Heading	ABOUT THE SURVEY		អំពីការស្ទង់មតិ	អំពីការស្ទង់មតិ	T2	N/A	N/A
Page 2: Explanatory text 1	This survey has nine sections and you may stop participating at any time:		ការស្ទង់មតិនេះមាន៩ផ្នែក ហើយអ្នកអាចឈប់ចូលរួមបានគ្រប់ពេល៖	ការស្ទង់មតិនេះមាន៩ផ្នែក ហើយអ្នកអាចឈប់ចូលរួមបានគ្រប់ពេល៖	T2	N/A	N/A
	1. Questions about HIV / AIDS	If there is no widely understood acronym for HIV/AIDS please feel free to translate the full terms here and below.	1. សំណួរអំពីរោគហ៊ីវ / អេដស៍	1. សំណួរអំពីរោគហ៊ីវ / អេដស៍	T2	N/A	N/A
	2. Questions about other sexually transmitted infections		2. សំណួរអំពីរោគបង្កតាមការរួមភេទផ្សេងទៀត	2. សំណួរអំពីរោគបង្កតាមការរួមភេទផ្សេងទៀត	T2	N/A	N/A
	3. Questions about hepatitis B		3. សំណួរអំពីជំងឺរលាកថ្លើមប្រភេទ B	3. សំណួរអំពីជំងឺរលាកថ្លើមប្រភេទ B	T2	N/A	N/A
	4. Questions about hepatitis C		4. សំណួរអំពីជំងឺរលាកថ្លើមប្រភេទ C	4. សំណួរអំពីជំងឺរលាកថ្លើមប្រភេទ C	T2	N/A	N/A
	5. Questions about sexual activities and relationships		5. សំណួរអំពីសកម្មភាព និងទំនាក់ទំនងផ្លូវភេទ	5. សំណួរអំពីសកម្មភាព និងទំនាក់ទំនងផ្លូវភេទ	T2	N/A	N/A
	6. Questions about health care		6. សំណួរអំពីការថែទាំសុខភាព	6. សំណួរអំពីការថែទាំសុខភាព	T2	N/A	N/A
	7. Questions about travel		7. សំណួរអំពីការធ្វើដំណើរ	7. សំណួរអំពីការធ្វើដំណើរ	T2	N/A	N/A
	8. Questions about you		8. សំណួរអំពីអ្នក	8. សំណួរអំពីអ្នក	T2	N/A	N/A
	9. Questions about the survey		សំណួរអំពីការស្ទង់មតិ	សំណួរអំពីការស្ទង់មតិ	T2	N/A	N/A
Page 2: Explanatory text 2	The survey will take around 10 minutes.		ការស្ទង់មតិនេះនឹងចំណាយពេលប្រហែល១០នាទី។	ការស្ទង់មតិនេះនឹងចំណាយពេលប្រហែល ១០ នាទី។	T2	N/A	N/A
Page 2: Explanatory text 3	Please do NOT refer to the internet or other resources to help you answer any questions – we are interested in what YOU know.	The text NOT and YOU has been put in capital letters for emphasis. If capital letters and underlining are not appropriate in the translation please use another technique for emphasising the words.	សូមកុំយោងទៅអ៊ីនធើណិត ឬធនធានផ្សេងទៀតដើម្បីជួយអ្នកឆ្លើយសំណួរ ណាមួយ - យើងខ្ញុំចាប់អារម្មណ៍ពីអ្វីដែលអ្នកដឹង។	សូមកុំយោងទៅលើអ៊ីនធឺណែត ឬ ធនធានឯកសារផ្សេងៗទៀតដើម្បីជួយលោកអ្នកឆ្លើយសំណួរណាមួយ - ក្រុមការងារយើងខ្ញុំចាប់អារម្មណ៍នឹងអ្វីដែលលោកអ្នកបានដឹងដោយមិនផ្អែតទៅលើអ៊ីនធឺណែតទាំងនោះ។	T2	Grammar	សូមកុំស្រាវជ្រាវតាមអ៊ីនធឺណែត ឬ ឯកសារផ្សេងៗទៀតដើម្បីជួយលោកអ្នកក្នុងការឆ្លើយសំណួរណាមួយ - ក្រុមការងារយើងខ្ញុំចាប់អារម្មណ៍នឹងអ្វីដែលលោកអ្នកបានដឹងដោយមិនផ្អែតទៅលើអ៊ីនធឺណែតទាំងនោះ។
Page 2: Explanatory text 4	This survey is anonymous. Your answers will be private.		ការស្ទង់មតិនេះគឺអនាមិក។ ចម្លើយរបស់អ្នកនឹងមានលក្ខណៈឯកជន។	ការស្ទង់មតិនេះគឺអនាមិក។ ចម្លើយរបស់អ្នកនឹងត្រូវទុកជាការសម្ងាត់។	T2	N/A	N/A
Page 3: Heading	SECTION 1: QUESTIONS ABOUT HIV / AIDS		ផ្នែកទី១៖ សំណួរអំពីរោគហ៊ីវ / អេដស៍	ផ្នែកទី ១៖ សំណួរអំពីអេដស៍ / ជំងឺអេដស៍	T2	N/A	N/A
Page 3: Explanatory text	This section asks you about your knowledge about human immunodeficiency virus (HIV) and / or acquired immunodeficiency syndrome (AIDS) and how HIV is passed on. This is not to test or quiz you; it is just to give us an understanding of what different community members know about HIV / AIDS.		ផ្នែកនេះសួរអ្នកអំពីចំណេះដឹងរបស់អ្នកអំពី វីរុសដែលធ្វើឱ្យប្រព័ន្ឋភាពស៊ាំការ ពាររាងកាយមនុស្សចុះខ្សោយ (រោគហ៊ីវ) និង/ឬ ចង្កោមរោគសញ្ញាដែលកើត មានក្រោយពីប្រព័ន្ឋភាពស៊ាំការពាររាងកាយចុះខ្សោយ (ជំងឺអេដស៍) និងពី របៀបដែលរោគហ៊ីវឆ្លង។ នេះមិនមែនដើម្បីសាកល្បង ឬចោទសួរអ្នកទេ។ វាគ្រាន់តែផ្តល់ឱ្យយើងខ្ញុំនូវការយល់ដឹងប៉ុណ្ណោះ អំពីអ្វីដែលសមាជិកសហគមន៍ ផ្សេងៗគ្នាដឹងអំពីរោគហ៊ីវ /ជំងឺអេដស៍។	ផ្នែកនេះយើងខ្ញុំនឹងសួរលោកអ្នកអំពីចំណោះដឹងរបស់លោកអ្នកអំពីវីរុស និងភាពស៊ាំនឹងមេរោគអេដស៍និង / ឬរោគសញ្ញានៃភាពស៊ាំនឹងជំងឺអេដស៍និងពីរបៀបដែលឆ្លងជំងឺអេដស៍។ នេះមិនមែនដើម្បីសាកល្បង ឬ សួរចម្លើយរបស់លោកអ្នកនោះទេ។ វាគ្រាន់តែផ្តល់ឱ្យយើងនូវការយល់ដឹងអំពីអ្វីដែលសហគមន៍ផ្សេងៗគ្នាយល់ដឹងអំពីអេដស៍។	T2	N/A	N/A
Page 3: Q1.1	Have you heard of HIV and / or AIDS? (Tick one)		តើអ្នកធ្លាប់បានដឹងអំពីរោគហ៊ីវ និង/ឬជំងឺអេដស៍ទេ? (សូមគូសយកមួយ)	តើលោកអ្នកធ្លាប់ឮអំពីជំងឺអេដស៍និង / ឬមេរោគអេដស៍ដែរទេ? (គូសមួយ)	T2	N/A	N/A
Page 3: Q1.2	Is an HIV test done whenever someone has a blood test in Australia? (Tick one)		តើការធ្វើតេស្តរកមើលរោគហ៊ីវ ត្រូវបានធ្វើឡើងនៅពេលណាដែលមាននរណា ម្នាក់ធ្វើតេស្តឈាមនៅប្រទេសអូស្ត្រាលីឬ? (សូមគូសយកមួយ)	តើការធ្វើតេស្តរកមេរោគអេដស៍ត្រូវបានរាប់ចូលក្នុងពេលដែលយើងធ្វើតេស្តឈាមរាល់ពេលនៅប្រទេសអូស្ត្រាលីមែនដែរឬទេ? (គូសមួយ)	T2	Opening words were not visible in the pretested draft due to formatting	Formatting remedied to ensure all words were visible
Page 3: Q1.3	Is it safe to have sex without a condom with someone who has VERY LOW amounts of HIV in their blood? (Tick one)		តើការរួមភេទដោយមិនប្រើស្រោមអនាម័យ ជាមួយអ្នកដែលមានផ្ទុកនូវ បរិមាណយ៉ាងតិចនៃរោគហ៊ីវក្នុងឈាមវាមានសុវត្ថិភាពទេ? (សូមគូសយកមួយ)	តើការរួមភេទដោយមិនប្រើស្រោមអនាម័យជាមួយអ្នកដែលមានផ្ទុកមេរោគអេដស៍ក្នុងឈាមតិចបំផុតមានសុវត្ថិភាពដែរឬទេ? (គូសមួយ)	T2	N/A	N/A
Page 3: Q1.4	Is there non-traditional medication available for people living with HIV so they can live a normal life? (Tick one)	The phrase “normal life” in this question is intended to indicate that the person can function like other people and do everyday things without being impeded by their HIV status. The phrase “non-traditional medication” is intended to refer to pharmaceuticals, as opposed to herbal or alternative medicines.	តើមានថ្នាំព្យាបាលក្រៅពីថ្នាំបូរាណសម្រាប់អ្នកផ្ទុករោគហ៊ីវ ដើម្បីឱ្យពួកគេអាចរស់នៅបានដូចធម្មតាទេ? (សូមគូសយកមួយ)	តើមានថ្នាំដែលមិនមែនជាថ្នាំបុរាណ ដែលអាចរកបានសម្រាប់ប្រើប្រាស់ចំពោះអ្នកផ្ទុកមេរោគអេដស៍ដែលនឹងជួយពួកគាត់ឱ្យរស់នៅបានធម្មតា? (គូសមួយ)	T2	N/A	N/A
Page 3: Q1.5	Are there any medicines that people can take BEFORE SEX to protect themselves against HIV? (Tick one)		តើមានថ្នាំព្យាបាលណាមួយដែលមនុស្សអាចលេបបានមុនពេលរួមភេទ ដើម្បីការពារពួកគេប្រឆាំងនឹងរោគហ៊ីវទេ? (សូមគូសយកមួយ)	តើមានថ្នាំណាដែលមនុស្សអាចទទួលយកបាន មុននឹងរួមភេទ ដើម្បីការពារពួកគេពីការឆ្លងជំងឺអេដស៍? (គូសមួយ)	T2	N/A	N/A
Page 3: Q1.6	If you think there is a medicine that people can take before sex to protect themselves against HIV, what is the name of the medicine? (Tick one)		ប្រសិនបើអ្នកគិតថា មានថ្នាំព្យាបាលដែលមនុស្សអាចលេបបានមុនពេលរួម ភេទដើម្បីការពារពួកគេប្រឆាំងនឹងរោគហ៊ីវ តើថ្នាំនេះមានឈ្មោះអ្វី? (សូមគូសយកមួយ)	ប្រសិនជាអ្នកគិតថាមានថ្នាំដែលមនុស្សអាចទទួលយកបាន មុននឹងរួមភេទ ដើម្បីការពារពួកគេពីការឆ្លងជំងឺអេដស៍ តើថ្នាំនោះមានឈ្មោះអ្វី? (គូសមួយ)	T2	N/A	N/A
Page 3: Q1.6 Box 1	The name of the medicine is (please specify):		ថ្នាំនោះឈ្មោះ (សូមបញ្ជាក់)៖	ឈ្មោះថ្នាំនោះគឺ (សូម​សរសេរបញ្ជាក់)៖	T2	N/A	N/A
Page 3: Q1.6 Box 2	I don’t know the name of the medicine.		ខ្ញុំមិនស្គាល់ឈ្មោះថ្នាំនោះទេ។	ខ្ញុំអត់ដឹងឈ្មោះថ្នាំនោះទេ។	T2	N/A	N/A
Page 4: Heading	SECTION 2: QUESTIONS ABOUT OTHER SEXUALLY TRANSMITTED INFECTIONS		ផ្នែកទី២៖ សំណួរទាក់ទងនឹងរោគបង្កតាមការរួមភេទដទៃទៀត	ផ្នែកទី២៖ ទាក់ទងទៅនឹងជំងឺកាមរោគដទៃៗទៀត	T2	N/A	N/A
Page 4: Explanatory text	This section asks you about your knowledge of other sexually transmitted infections (STIs). This is not to test or quiz you; it is just to give us an understanding of what different community members know about STIs.	Only use the equivalent of the acronym STI if it is likely to make sense in the translated language; otherwise, please just replace all references to the acronym with the translated version of the full term, sexually transmitted infections.	ផ្នែកនេះសួរអ្នក អំពីចំណេះដឹងរបស់អ្នកអំពីរោគបង្កតាមការរួមភេទ (STIs) ផ្សេងៗទៀត។ នេះមិនមែនដើម្បីសាកល្បង ឬចោទសួរអ្នកទេ។ វាគ្រាន់តែ ផ្តល់ឱ្យយើងខ្ញុំនូវការយល់ដឹងប៉ុណ្ណោះ អំពីអ្វីដែលសមាជិកសហគមន៍ ផ្សេងៗគ្នាដឹងអំពីរោគបង្កតាមការរួមភេទ (STIs)។	នៅក្នុងផ្នែកនេះយើងនឹងសួរលោកអ្នកអំពីចំណេះដឹងរបស់លោកអ្នកអំពីជំងឺកាមរោគផ្សេងៗទៀត។ នេះមិនមែនដើម្បីសាកល្បង ឬ សួរចម្លើយរបស់លោកអ្នកនោះទេ។ វាគ្រាន់តែផ្តល់ឱ្យយើងនូវការយល់ដឹងអំពីអ្វីដែលសហគមន៍ផ្សេងៗគ្នាយល់ដឹងអំពីជំងឺកាមរោគ។	T2	N/A	N/A
Page 4: Q2.1	Have you heard of the following sexually transmitted infections (STIs)? (Tick as many as you know)		តើអ្នកធ្លាប់ឮអំពីរោគបង្កតាមការរួមភេទ (STIs) ដូចខាងក្រោមនេះទេ? (សូមគូសយកឱ្យបានច្រើនតាមដែលអនុវត្ត)	តើលោកអ្នកធ្លាប់ឮអំពីជំងឺកាមរោគដូចខាងក្រោមដែរឬទេ? (អាចគូសច្រើនតាមអ្វីដែលលោកអ្នកបានដឹង)	T2	N/A	N/A
	Gonorrhoea		ជំងឺប្រមេះទឹកបាយ	ជំងឺប្រមេះទឹកបាយ (Gonorrhoea)	T2	N/A	N/A
	Syphilis		រោគស្វាយ	ជំងឺស្វាយ ( Syphilis)	T2	N/A	N/A
	Chlamydia		រោគប្រមេះទឹកថ្លា	ជំងឺជ្រាំងរមាស់ ( Chlamydia)	T2	N/A	N/A
	I haven’t heard of any of them		ខ្ញុំមិនដែលបានឮអំពីវាទេ	ខ្ញុំមិនធ្លាប់ឮជំងឺដូចបានរៀបរាប់ខាងលើនោះទេ	T2	N/A	N/A
Page 4: Q2.2	Can a person have an STI without any symptoms? (Tick one)		តើមនុស្សអាចមានរោគបង្កតាមការរួមភេទ (STI) ដោយមិនមានរោគសញ្ញាអ្វី សោះឬ? (សូមគូសយកមួយ)	តើមនុស្សម្នាក់ដែលមានជំងឺកាមរោគដោយមិនមានរោគសញ្ញាមែនដែរឬទេ? (គូសមួយ)	T2	N/A	N/A
Page 4: Q2.3	Can a person with ONLY one sexual partner get an STI through sex? (Tick one)	The text ONLY has been put in capital letters for emphasis. If capital letters is not appropriate in the translation please use another technique for emphasising the word.	តើមនុស្សដែលមានដៃគូរួមភេទតែមួយ អាចឆ្លងរោគបង្កតាមការរួមភេទ (STI) តាមរយៈការរួមភេទបានទេ? (សូមគូសយកមួយ)	តើមនុស្សម្នាក់ដែលមានតែដៃគូររួមភេទតែម្នាក់អាចឆ្លងជំងឺកាមរោមបានដែឬទេ?	T2	N/A	N/A
Page 4: Q2.4	Can some STIs make it harder for women to get pregnant? (Tick one)		តើរោគបង្កតាមការរួមភេទ (STI) ខ្លះ អាចធ្វើឱ្យស្ត្រីមានការពិបាកដើម្បីមាន ផ្ទៃពោះឬទេ? (សូមគូសយកមួយ)	តើមានជំងឺកាមរោគខ្លះអាចធ្វើឱ្យមនុស្សស្រី្តពិបាកក្នុងការមានផ្ទៃពោះ? (គូសមួយ)	T2	N/A	N/A
Page 5: Heading	SECTION 3: QUESTIONS ABOUT HEPATITIS B		ផ្នែកទី៣៖ សំណួរអំពីជំងឺរលាកថ្លើមប្រភេទ B	ផ្នែកទី៣៖ សំណួរអំពីជំងឺរលោកថ្លើមប្រភេទ B	T2	N/A	N/A
Page 5: Explanatory text	This section asks you about your knowledge of hepatitis B and how it is passed on.		ផ្នែកនេះសួរអ្នកអំពីចំណេះដឹងរបស់អ្នកអំពីជំងឺរលាកថ្លើមប្រភេទ B និងពីរបៀបដែលវាឆ្លង។	ផ្នែកនេះយើងខ្ញុំនឹងសួរលោកអ្នកអំពីចំណេះដឹងរបស់លោកអ្នកអំពីជំងឺរលាកថ្លើមប្រភេទ B និងពីរបៀបដែជំងឺនេះអាចឆ្លង។	T2	N/A	N/A
Page 5: Q3.1	Which of the following best describes you? (Tick one)		តើមួយណាខាងក្រោមដែលពិពណ៌នាល្អបំផុតសម្រាប់អ្នក? (សូមគូសយកមួយ)	តើឃ្លាខាងក្រោមនេះណាមួយដែលបរិយាយស្ថានភាពឥឡូវអំពីលោកអ្នក? (គូសមួយ)	T2	N/A	N/A
	I have heard of hepatitis but I don’t know if it was hepatitis B or another type of hepatitis (for example, hepatitis A or hepatitis C)		ខ្ញុំបានឮអំពីជំងឺរលាកថ្លើម ប៉ុន្តែខ្ញុំមិនដឹងថាវាជាជំងឺរលាកថ្លើមប្រភេទ B ឬជំងឺរលាកថ្លើមប្រភេទផ្សេងទៀតទេ (ឧទាហរណ៍ ជំងឺរលាកថ្លើមប្រភេទ A ឬជំងឺរលាកថ្លើមប្រភេទ C)	ខ្ញុំធ្លាប់ឮអំពីជំងឺរលាកថ្លើម ប៉ុន្តែខ្ញុំមិនដឹងថាជំងឺរលោកថ្លើមនោះជាប្រភេទ B មួយក៏ប្រភេទដទៃៗទៀត (ឧទាហរណ៍ ជំងឺរលោកថ្លើមប្រភេទ A ឬ ប្រភេទ C)	T2	N/A	N/A
	I have heard of hepatitis B AND hepatitis C but I don’t know the difference between them	The text AND has been put in capital letters for emphasis. If capital letters is not appropriate in the translation please use another technique for emphasising the word.	ខ្ញុំបានឮអំពីជំងឺរលាកថ្លើមប្រភេទ B និងជំងឺរលាកថ្លើមប្រភេទ C ប៉ុន្តែខ្ញុំមិនដឹងពីភាពខុសគ្នារវាងជំងឺទាំងនេះទេ	ខ្ញុំធ្លាប់ឮអំពីជំងឺរលាកថ្លើមប្រភេទ B និង ប្រភេទ C តែខ្ញុំមិនដឹងអំពីភាពខុសគ្នាអំពីប្រភេទទាំងពីរនេះ	T2	N/A	N/A
	I have not heard of hepatitis B	The text not has been put in bold for emphasis. If bold text is not appropriate in the translation please use another technique for emphasising the word.	ខ្ញុំមិនបានឮអំពីជំងឺរលាកថ្លើមប្រភេទ B ទេ	ខ្ញុំមិនធ្លាប់ឮអំពីជំងឺរលាកថ្លើមប្រភេទ B នោះទេ។	T2	N/A	N/A
	I have heard of hepatitis B and I know what it is		ខ្ញុំបានឮអំពីជំងឺរលាកថ្លើមប្រភេទ B ហើយខ្ញុំដឹងថាវាជាអ្វីផងដែរ	ខ្ញុំធ្លាប់ឮអំពីជំងឺរលាកថ្លើមប្រភេទ B ហើយខ្ញុំដឹងថាវាជាអ្វី	T2	N/A	N/A
Page 5: Q3.2	Is there a vaccine (injection) to stop people from getting hepatitis B? (Tick one)		តើមានវ៉ាក់សាំង (ថ្នាំចាក់) ដើម្បីបញ្ឈប់មនុស្សពីការឆ្លងជំងឺរលាកថ្លើមប្រភេទ B ទេ? (សូមគូសយកមួយ)	តើមានវ៉ាក់សាំង (ថ្នាំចាក់) ដើម្បីបញ្ឈប់មនុស្សពីការឆ្លងជំងឺរលាកថ្លើមប្រភេទBនោះទេ? (គូសមួយ)	T2	N/A	N/A
Page 5: Q3.3	Can you get hepatitis B from swallowing food or water containing the faeces (poo) of an infected person? (Tick one)	There is no need to translate the informal ‘poo’ if people are likely to understand the translated term for ‘faeces’	តើអ្នកអាចឆ្លងជំងឺរលាកថ្លើមប្រភេទ B ពីការលេបអាហារ ឬផឹកទឹកដែលមាន ផ្ទុកលាមករបស់អ្នកឆ្លងរោគបានទេ? (សូមគូសយកមួយ)	តើលោកអ្នកអាចឆ្លងជំងឺរលាកថ្លើមប្រភេទ B ពីការបរិភោគអាហារ ឬ ទឹកដែលមានផ្ទុកនូវ ឬ ប្រលាប់លាមករបស់អ្នកដែលផ្ទុកជំងឺនេះបានដែរឬទេ? (គូសមួយ)	T2	N/A	N/A
Page 5: Q3.4	Is there non-traditional medicine that can make the hepatitis B virus completely go away from a person's body? (Tick one)	See above note re: meaning of “non-traditional medicine”	តើមានថ្នាំព្យាបាលក្រៅពីថ្នាំបូរាណ ដែលអាចធ្វើឱ្យវីរុសជំងឺរលាកថ្លើមប្រភេទ B ជាបាត់ពីរាងកាយរបស់មនុស្សបានទេ?(សូមគូសយកមួយ)	តើមានថ្នាំដែលមិនមែនជាថ្នាំបុរាណដែលអាចព្យាបាលជំងឺរលោកថ្លើមប្រភេទBឱ្យបានជាសះស្បើយបានដែរឬទេ? (គូសមួយ)	T2	N/A	N/A
Page 5: Q3.5	Can hepatitis B normally be passed on through sex without a condom? (Tick one)		តើជំងឺរលាកថ្លើមប្រភេទ B ជាធម្មតាអាចឆ្លងតាមរយៈការរួមភេទដោយមិនប្រើ ស្រោមអនាម័យទេ? (សូមគូសយកមួយ)	តើជំងឺរលាកថ្លើមប្រភេទB ជាធម្មតាអាចឆ្លងតាមរយៈការរួមភេទដោយមិនប្រើស្រោមអនាម័យដែរឬទេ? (គូសមួយ)	T2	N/A	N/A
Page 5: Q3.6	Can hepatitis B normally be passed on by sharing a toothbrush or shaving razor? (Tick one)		តើជំងឺរលាកថ្លើមប្រភេទ B ជាធម្មតាអាចឆ្លងតាមរយៈការចែករំលែកច្រាស ដុសធ្មេញ ឬកាំបិតកោរបានទេ? (សូមគូសយកមួយ)	តើជំងឺរលាកថ្លើមប្រភេទB អាចឆ្លងតាមរយៈការចែករំលែកច្រាសដុសធ្មេញ ឬ ប្រដាប់កោរសក់/កោររោមបានដែរឬទេ? (គូសមួយ)	T2	N/A	N/A
Page 5: Q3.7	Can hepatitis B normally be passed on by sharing food with an infected person? (Tick one)		តើជំងឺរលាកថ្លើមប្រភេទ B ជាធម្មតាអាចឆ្លងតាមរយៈការចែករំលែកចំណី អាហារជាមួយអ្នកឆ្លងរោគបានទេ? (សូមគូសយកមួយ)	តើធម្មតាជំងឺរលាកថ្លើមប្រភេទB អាចឆ្លងតាមរយៈការចែកអាហារជាមួយអ្នកមានជំងឺដែរឬទេ? (គូសមួយ)	T2	N/A	N/A
Page 6: Heading	SECTION 4: QUESTIONS ABOUT HEPATITIS C		ផ្នែកទី៤៖ សំណួរអំពីជំងឺរលាកថ្លើមប្រភេទ B	ផ្នែកទី៤៖ សំណួរអំពីជំងឺរលោកថ្លើមប្រភេទ C	T2	N/A	N/A
Page 6: Explanatory text	This section asks you about your knowledge of hepatitis C and how it is passed on.		ផ្នែកនេះសួរអ្នកអំពីចំណេះដឹងរបស់អ្នកអំពីជំងឺរលាកថ្លើមប្រភេទ C និងរបៀបដែលវាឆ្លង។	ផ្នែកនេះយើងខ្ញុំនឹងសួរលោកអ្នកអំពីចំណេះដឹងរបស់លោកអ្នកអំពីជំងឺរលាកថ្លើមប្រភេទ C និងពីរបៀបដែជំងឺនេះអាចឆ្លង។	T2	N/A	N/A
Page 6: Q4.1	Which of these statements best describes you? (Tick one)		តើសេចក្តីថ្លែងមួយណាដែលពិពណ៌នាល្អបំផុតអំពីអ្នក? (សូមគូសយកមួយ)	តើឃ្លាខាងក្រោមនេះណាមួយដែលបរិយាយស្ថានភាពឥឡូវអំពីលោកអ្នក? (គូសមួយ)	T2	N/A	N/A
	I have heard of hepatitis C		ខ្ញុំបានឮអំពីជំងឺរលាកថ្លើមប្រភេទ C	ខ្ញុំធ្លាប់ឮអំពីជំងឺរលាកថ្លើមប្រភេទ C	T2	N/A	N/A
	I have not heard of hepatitis C	The text not has been put in bold for emphasis. If bold text is not appropriate in the translation please use another technique for emphasising the word.	ខ្ញុំមិនដែលបានឮអំពីជំងឺរលាកថ្លើមប្រភេទ C ទេ	ខ្ញុំមិនធ្លាប់ឮអំពីជំងឺរលាកថ្លើមប្រភេទ C	T2	N/A	N/A
Page 6: Q4.1 Instruction	Go to section 5 below – Q5.1		រំលងទៅផ្នែកទី៥ខាងក្រោម - សំណួរ Q5.1	បន្តទៅផ្នែកទី៥ខាងក្រោម - សំណួរ៥.១	T2	N/A	N/A
Page 6: Q4.2	Is there a vaccine (injection) to stop people from getting hepatitis C? (Tick one)		តើមានវ៉ាក់សាំង (ថ្នាំចាក់) ដើម្បីបញ្ឈប់មនុស្សពីការឆ្លងជំងឺរលាកថ្លើមប្រភេទ C ទេ? (សូមគូសយកមួយ)	តើមានវ៉ាក់សាំង (ថ្នាំចាក់) ដើម្បីបញ្ឈប់មនុស្សពីការឆ្លងជំងឺរលាកថ្លើមប្រភេទ C ដែរឬទេ? (គូសមួយ)	T2	N/A	N/A
Page 6: Q4.3	Is there non-traditional medicine that can make the hepatitis C virus completely go away from a person's body? (Tick one)	See above note re: meaning of “non-traditional medicine”	តើមានថ្នាំព្យាបាលក្រៅពីថ្នាំបូរាណ ដែលអាចធ្វើឱ្យវីរុសជំងឺរលាកថ្លើមប្រភេទ C ជាបាត់ពីរាងកាយរបស់មនុស្សបានទេ?(សូមគូសយកមួយ)	តើមានថ្នាំដែលមិនមែនជាថ្នាំបុរាណដែលអាចព្យាបាលជំងឺរលោកថ្លើមប្រភេទC ឱ្យបានជាសះស្បើយបានដែរឬទេ? (គូសមួយ)	T2	N/A	N/A
Page 6: Q4.4	Can hepatitis C be passed on by sharing injecting equipment like needles and syringes? (Tick one)		តើជំងឺរលាកថ្លើមប្រភេទ C អាចឆ្លងតាមរយៈការចែករំលែកឧបករណ៍ចាក់ ដូចជាម្ជុល និងស៊ីរ៉ាំងដែរឬទេ? (សូមគូសយកមួយ)	តើជំងឺរលាកថ្លើមប្រភេទ C អាចឆ្លងតាមរយៈការចែករំលែកឧបករណ៍ចាក់ ដូចជាម្ជុល និងស៊ីរុំាងដែរឬទេ? (គូសមួយ)	T2	N/A	N/A
Page 6: Q4.5	Can someone get hepatitis C more than once in their lifetime? (Tick one)		តើមនុស្សម្នាក់អាចឆ្លងជំងឺរលាកថ្លើមប្រភេទ C ច្រើនជាងម្តងក្នុងមួយជីវិត របស់ពួកគេទេ? (សូមគូសយកមួយ)	តើមនុស្សម្នាក់អាចឆ្លងជំងឺរលាកថ្លើមប្រភេទCច្រើនជាងមួយដងក្នុងមួយជីវិតរបស់ពួកគេដែរឬទេ? (គូសមួយ)	T2	N/A	N/A
Page 6: section 5 heading	SECTION 5: QUESTIONS ABOUT SEXUAL ACTIVITIES AND RELATIONSHIPS		ផ្នែកទី៥៖ សំណួរអំពីសកម្មភាពផ្លូវភេទ និងទំនាក់ទំនងផ្លូវភេទ	ផ្នែកទី ៥៖ សំណួរអំពីសកម្មភាពផ្លូវភេទ និងទំនាក់ទំនងផ្លូវភេទ	T2	N/A	N/A
Page 6: Explanatory text	This section asks you about personal information relating to sexual activities. We understand that this could be sensitive to some people. Your responses will be kept anonymous and confidential.		ផ្នែកនេះសួរអ្នកអំពីព័ត៌មានផ្ទាល់ខ្លួនទាក់ទងនឹងសកម្មភាពផ្លូវភេទ។ យើងខ្ញុំ យល់ដឹងថា នេះអាចប៉ះពាល់ដល់មនុស្សមួយចំនួន។ ចម្លើយរបស់អ្នកនឹងត្រូវ បានរក្សាទុកជាអនាមិក និងរក្សាការសម្ងាត់។	ផ្នែកនេះយើងខ្ញុំនឹងសួរលោកអ្នកអំពីព័ត៌មានផ្ទាល់ខ្លួនទាក់ទងទេនឹងសកម្មភាពផ្លូវភេទ។ ក្រុមការងារយើងបានដឹងថាព័ត៌មានទាំងនេះអាចនឹងមានផលប៉ះពាល់បន្តិចបន្តួចដល់លោកអ្នក។ ហេតដូច្នោះហើយ ចម្លើយរបស់លោកអ្នកនឹងត្រូវរក្សាទុកជាអនាមិក និងជាការសម្ងាត់បំផុត។	T2	N/A	N/A
Page 6: Q5.1	In the past twelve (12) months, how many people have you had sexual intercourse with (vaginal or anal)? (Tick one)		ក្នុងរយៈពេលដប់ពីរ (១២) ខែកន្លងមក តើអ្នកបានរួមភេទ (តាមទ្វារមាស ឬរន្ធគូថ) ជាមួយមនុស្សប៉ុន្មាននាក់? (សូមគូសយកមួយ)	ក្នុងរយៈពេល ដប់ពីរ (១២) ខែកន្លងមក តើលោកអ្នកបានរួមភេទជាមួយ (តាមរយៈទ្វារមាស ឬ រន្ធគូថ) បានប៉ុន្មាននាក់? (គូសមួយ)	T2	N/A	N/A
	I prefer not to answer		ខ្ញុំមិនចូលចិត្តឆ្លើយទេ	ខ្ញុំមិនចង់ឆ្លើយ	T2	N/A	N/A
	0		0	0 នាក់	T2	N/A	N/A
	1		1	១ នាក់	T2	N/A	N/A
	2 to 5		២ ទៅ ៥	ពី ២ ទៅ ៥ នាក់	T2	N/A	N/A
	6 to 10		៦ ទៅ ១០	ពី ៦ ទៅ ១០ នាក់	T2	N/A	N/A
	11 or more		១១ ឬច្រើនជាងនេះ	ត្រឹម១១នាក់ និងច្រើនទៅលើ	T2	N/A	N/A
	I can’t remember		ខ្ញុំមិនអាចចាំបានទេ	ខ្ញុំមិនចងចាំទេ	T2	N/A	N/A
Page 7: Q5.2	Which of the following best describes the MOST RECENT person you had sex with?(Tick one)	The text MOST RECENT has been put in capital letters for emphasis. If capital letters is not appropriate in the translation please use another technique for emphasising the word.	តើមួយណាខាងក្រោមនេះដែលពិពណ៌នាល្អបំផុត អំពីមនុស្សដែលអ្នកបាន រួមភេទជាមួយក្នុងពេលថ្មីៗបំផុត (សូមគូសយកមួយ	តើមួយណាក្នុងចំណោមឃ្លាខាងក្រោមដែលបរិយាយត្រឹមត្រូវបំផុតអំពីដៃគូរចុងក្រោយបំផុត ដែលលោកបានរួមភេទជាមួយ? (គូសមួយ)	T2	N/A	N/A
	Someone you are in a committed relationship with (e.g. husband / wife, boyfriend / girlfriend)		នរណាម្នាក់ដែលអ្នកមានទំនាក់ទំនងប្តូរផ្តាច់ជាមួយ (ឧទាហរណ៍ ប្តី / ប្រពន្ធ មិត្តប្រុស / មិត្តស្រី)	មនុស្សម្នាក់ដែលអ្នកមានទំនាក់ទំនងជាមួយច្បាស់លាស់ (ឧទាហរណ៍ ប្តី/ប្រពន្ធ, មិត្តប្រុស/មិត្តស្រី)	T2	N/A	N/A
	A casual sex partner	By casual sex partner we mean a person who the survey respondent is NOT in a committed relationship with	ដៃគូរួមភេទដែលមិនមានទំនាក់ទំនងប្តូរផ្តាច់ជាមួយ	ដៃគូររួមភេទម្តងម្តាល	T2	N/A	N/A
	A sex worker	Please chose a neutral, non-stigmatising translation for the term ‘sex worker’.	អ្នករកស៊ីផ្លូវភេទ	អ្នកប្រកបរបរផ្លូវភេទ	T2	N/A	N/A
Page 7: Q5.3	Did you use a condom the MOST RECENT time you had sex? (Tick one)	The text MOST RECENT has been put in capital letters for emphasis. If capital letters is not appropriate in the translation please use another technique for emphasising the word.	តើអ្នកបានប្រើស្រោមអនាម័យពេលអ្នកបានរួមភេទក្នុងពេលថ្មីៗបំផុតឬទេ? (សូមគូសយកមួយ	តើលោកអ្នកបានប្រើប្រាស់ស្រោមអនាម័យជាមួយដៃគូររួមភេទចុងក្រោយបំផុតរបស់លោកអ្នកដែរឬទេ? (គូសមួយ)	T2	N/A	N/A
Page 7: Q5.4	Why did you NOT use a condom the MOST RECENT time you had sex? (Tick as many as apply)	The text MOST RECENT and NOT has been put in capital letters for emphasis. If capital letters is not appropriate in the translation please use another technique for emphasising the words.	ហេតុអ្វីបានជាអ្នកមិនប្រើស្រោមអនាម័យពេលអ្នកបានរួមភេទក្នុងពេលថ្មីៗ បំផុត? (សូមគូសយកឱ្យបានច្រើនតាមដែលអនុវត្ត	តើហេតុអ្វីដែលលោកអ្នកបានមិនប្រើប្រាស់ស្រោមអនាម័យជាមួយដៃគូររួមភេទចុងក្រោយបំផុតរបស់លោកអ្នកដែរឬទេ? (អាចគូសច្រើនតាមអ្វីដែលលោកអ្នកបានដឹង)	T2	N/A	N/A
	My partner and / or I did not have one		ដៃគូរបស់ខ្ញុំ និង / ឬខ្ញុំមិនមានសម្រាប់ប្រើ	ដៃគូររួមភេទរបស់ខ្ញុំ និង/ឬ ខ្ញុំមិនមានវាជាប់ខ្លួន	T2	N/A	N/A
	My partner and / or I could not afford one		ដៃគូរបស់ខ្ញុំ និង / ឬ ខ្ញុំមិនអាចមានលទ្ធភាពដើម្បីទិញប្រើ	ដៃគូររួមភេទរបស់ខ្ញុំ និង/ឬ ខ្ញុំមិនមានសមត្ថភាពក្នុងការទិញយកមកប្រើ	T2	N/A	N/A
	My partner did not want to use one		ដៃគូរបស់ខ្ញុំមិនចង់ប្រើវាទេ	ដៃគូររួមភេទរបស់ខ្ញុំមិនចង់ឱ្យខ្ញុំប្រើ	T2	N/A	N/A
	I did not want to use one		ខ្ញុំមិនចង់ប្រើវាទេ	ខ្ញុំមិនចង់ប្រើ	T2	N/A	N/A
	My partner and / or I did not know where to get one		ដៃគូរបស់ខ្ញុំ និង / ឬ ខ្ញុំមិនដឹងថាត្រូវទៅរកបាននៅទីណា	ដៃគូររួមភេទរបស់ខ្ញុំ និង/ឬ ខ្ញុំមិនដឹងថាគួរទៅទិញ ឬ ទទួលបានមកពីកន្លែងណា	T2	N/A	N/A
	My partner doesn’t like the way they feel		ដៃគូរបស់ខ្ញុំពុំមានអារម្មណ៍ល្អនៅពេលប្រើវា	ដៃគូររួមភេទរបស់ខ្ញុំមិនចូលចិត្តនូវអារម្មណ៍នូវពេលប្រើប្រាស់វា	T2	N/A	N/A
	I don’t like the way they feel		ខ្ញុំពុំមានអារម្មណ៍ល្អនៅពេលប្រើវា	ខ្ញុំមិនចូលចិត្តនូវអារម្មណ៍នូវពេលប្រើប្រាស់វា	T2	N/A	N/A
	My partner or I was trying to get pregnant		ដៃគូរបស់ខ្ញុំ ឬខ្ញុំកំពុងព្យាយាមមានផ្ទៃពោះ	ដៃគូររួមភេទរបស់ខ្ញុំ ឬ ខ្ញុំកំពុងព្យាយាមយកកូន	T2	N/A	N/A
	It is against my or my partner’s culture or religion		វាប្រឆាំងនឹងវប្បធម៌ ឬសាសនារបស់ខ្ញុំ ឬដៃគូរបស់ខ្ញុំ	វាប្រឆាំងនឹងវប្បធម៌ ឬ ប្រពៃណីរបស់ខ្ញុំ ឬ ដៃគូររួមភេទរបស់ខ្ញុំ	T2	N/A	N/A
	My partner and I don’t have any illnesses that can be passed on through sex		ដៃគូរបស់ខ្ញុំ និងខ្ញុំមិនមានជំងឺណាមួយដែលអាចចម្លងតាមរយៈការរួមភេទ	ដៃគូររូមភេទរបស់ខ្ញុំ និងខ្ញុំមិនមានជំងឺដែលនឹងអាចឆ្លងតាមរយៈការរួមភេទ	T2	N/A	N/A
	My partner and I trust each other		ដៃគូរបស់ខ្ញុំ និងខ្ញុំទុកចិត្តគ្នា	ដៃគូររួមភេទរបស់ខ្ញុំ និងខ្ញុំជឿជាក់គ្នាទៅវិញទៅមក	T2	N/A	N/A
Page 7: heading	SECTION 6: QUESTIONS ABOUT HEALTH CARE		ផ្នែកទី៦៖ សំណួរអំពីការថែរក្សាសុខភាព	ផ្នែកទី ៦៖ សំណួរអំពីការថែរក្សាសុខភាព	T2	N/A	N/A
Page 7: explanatory text	This section is about your experience of and access to health care for sexually transmitted infections (STIs) and blood-borne viruses (BBVs). BBVs include hepatitis B and C.	Only use the equivalent of the acronym BBV if it is likely to make sense in the translated language; otherwise, please just replace all references to the acronym with the translated version of the full term, blood-borne viruses	ផ្នែកនេះនិយាយអំពីបទពិសោធន៍របស់អ្នក និងការទទួលបានការថែទាំសុខ ភាពសម្រាប់រោគបង្កតាមការរួមភេទ (STIs) និងវីរុសបង្កដោយឈាម (BBVs)។ BBVs រួមមានជំងឺរលាកថ្លើមប្រភេទ B និង C។	ផ្នែកនេះគឺយើងនឹងនិយាយអំពីបទពិសោធន៍ និងការទទួលយកការថែរក្សាសុខភាពសម្រាប់ជំងឺកាមរោគ (STIs) និងជំងឺដែលបង្កឡើងដោយឈាម (BBVs)។ ជំងឺដែលបង្កឡើងដោយឈាមមានដូចជា ជំងឺរលាកថ្លើមប្រភេទ B និង C	T2	N/A	N/A
Page 7: Q 6.1	When did you have your most recent test for HIV, hepatitis B, hepatitis C or any sexually transmitted infections (we call these STI and / or BBV tests)? (Tick one)		តើនៅពេលណាដែលអ្នកបានធ្វើតេស្តចុងក្រោយដើម្បីរកមើលមេរោគហ៊ីវ, ជំងឺរលាកថ្លើមប្រភេទ B, ជំងឺរលាកថ្លើមប្រភេទ C ឬរោគបង្កតាមការរួមភេទ (ទាំងនេះយើងខ្ញុំហៅថាតេស្ត STI និង / ឬ BBV)? (សូមគូសយកមួយ)	តើនៅពេលណាដែលលោកអ្នកបានធ្វើតេស្តរកមេរោគអេដស៍, ជំងឺរលាកថ្លើមប្រភេទB, ជំងឺរលាកថ្លើមប្រភេទC ឬ ជំងឺកាមរោគ (យើងហៅការធ្វើតេស្តទាំងនោះថា ការធ្វើតេស្តSTI និង/ឬ ការធ្វើតេស្តBBV)? (គូសមួយ)	T2	N/A	N/A
	Less than 12 months ago		តិចជាង១២ខែកន្លងមក	តិចជាង១២ខែចុងក្រោយ	T2	N/A	N/A
	1 to 2 years ago		១ ទៅ ២ឆ្នាំមុន	កំឡុងពី១ ទៅ២ ឆ្នាំចុងក្រោយ	T2	N/A	N/A
	More than 2 years ago		ជាង២ឆ្នាំហើយ	ច្រើនជាង២ឆ្នាំចុងក្រោយ	T2	N/A	N/A
	I have never been tested		ខ្ញុំមិនដែលបានធ្វើតេស្តទេ	ខ្ញុំមិនធ្លាប់ពិនិត្យនោះទេ	T2	N/A	N/A
Page 8: Q6.2	Why did you NOT have an STI and / or BBV test in the last two years? (Tick as many as apply)	The text NOT has been put in capital letters for emphasis. If capital letters is not appropriate in the translation please use another technique for emphasising the word.	ហេតុអ្វីបានជាអ្នកមិនធ្វើតេស្ត STI និង / ឬ BBV ក្នុងរយៈពេលពីរឆ្នាំចុង ក្រោយ? (សូមគូសយកឱ្យបានច្រើនតាមដែលអនុវត្ត)	ហេតុអ្វីបានជាលោកអ្នកមិនធ្វើតេស្ត STI និង/ឬ BBV ក្នុងរយៈពេល ២ ឆ្នាំចុងក្រោយនេះ? (អាចគូសច្រើនតាមអ្វីដែលលោកអ្នកបានដឹង)	T2	N/A	N/A
	I did not do anything to put me at risk		ខ្ញុំមិនបានធ្វើអ្វីដែលធ្វើឱ្យខ្ញុំមានគ្រោះថ្នាក់ទេ	ខ្ញុំមិនបានធ្វើអ្វីដែលឱ្យខ្ញុំអាចឆ្លងជំងឺទាំងនោះទេ	T2	N/A	N/A
	I was too embarrassed		ខ្ញុំខ្មាស់អៀនពេក	ខ្ញុំខ្មាស់អៀនពេក	T2	N/A	N/A
	I could not afford extra tests		ខ្ញុំមិនអាចមានលទ្ធភាពបង់ថ្លៃធ្វើតេស្តបន្ថែមទៀតទេ	ខ្ញុំមិនមានសមត្ថភាពអាចបង់ប្រាក់ចំពោះការពិនិត្យបន្តែមទាំងនេះ	T2	N/A	N/A
	I didn’t know where to get one		ខ្ញុំមិនដឹងថាត្រូវទៅទីណាដើម្បីធ្វើតេស្តទេ	ខ្ញុំអត់ដឹងថាគួរតែទៅពិនិត្យនៅកន្លែងណា	T2	N/A	N/A
	I was scared about the result		ខ្ញុំភ័យខ្លាចចំពោះលទ្ធផល	ខ្ញុំព្រួយបារម្ភអំពីលទ្ធផល	T2	N/A	N/A
	I don't like needles / blood tests	The term ‘needles’ here refers to needles used in medical procedures.	ខ្ញុំមិនចូលចិត្តម្ជុល / តេស្តឈាម	ខ្ញុំមិនចូលចិត្តម្ជុល/ការពិនិត្យឈាម	T2	N/A	N/A
	I did not have any symptoms		ខ្ញុំមិនមានរោគសញ្ញាអ្វីទេ	ខ្ញុំមិនមានរោគសញ្ញាអ្វីទេ	T2	N/A	N/A
	I did not have the time to get tested		ខ្ញុំមិនមានពេលវេលាដើម្បីធ្វើតេស្តទេ	ខ្ញុំមិនមានពេលវេលាទៅធ្វើតេស្តនោះទេ	T2	N/A	N/A
	I did not think it was important		ខ្ញុំមិនបានគិតថាវាសំខាន់ទេ	ខ្ញុំមិនបានគិតថាវាជារឿងចាំបាច់នោះទេ	T2	N/A	N/A
	I couldn’t get to a service / clinic		ខ្ញុំមិនអាចទៅសេវាកម្ម / គ្លីនិកបានទេ	ខ្ញុំមិនអាចទៅកន្លែងពិនិត្យទាំងនោះបាន	T2	N/A	N/A
Page 8: Q6.2 instruction	If you answered this question (Q6.2) please go straight to Q6.5		ប្រសិនបើអ្នកបានឆ្លើយទៅនឹងសំណួរនេះ (សំណួរ Q6.2) សូមរំលងទៅសំណួរ Q6.5	ប្រសិនបើអ្នកបានឆ្លើយសំនួរនេះ (សំណួរទី ៦.២) សូមបន្តទៅសំណួរទី ៦.៥	T2	N/A	N/A
Page 8: Q6.3	What was your MOST RECENT STI and / or BBV test for? (Tick as many as apply)	The text MOST RECENT has been put in capital letters for emphasis. If capital letters is not appropriate in the translation please use another technique for emphasising the word.	តើការធ្វើតេស្ត STI និង / ឬ BBV របស់អ្នកថ្មីៗបំផុតគឺដើម្បីអ្វី? (សូមគូសយកឱ្យបានច្រើនតាមដែលអនុវត្ត)	តើលោកអ្នកធ្វើតេស្ត STIs និង/ឬ BBVចុងក្រោយគេបង្អស់ ដើម្បីពិនិត្យរកអ្វី?	T2	N/A	N/A
	HIV		រោគហ៊ីវ	ជំងឺអេដស៍	T2	N/A	N/A
	Chlamydia and / or gonorrhoea		រោគប្រមេះទឹកថ្លា និង / ឬ រោគប្រមេះទឹកបាយ	ជំងឺជ្រាំងរមាស់ (Chlamydia) និង/ឬ ជំងឺប្រមេះទឹកបាយ (Gonorrhoea)	T2	N/A	N/A
	Syphilis		រោគស្វាយ	ជំងឹរោគស្វាយ (Syphilis)	T2	N/A	N/A
	Hepatitis B and / or hepatitis C		ជំងឺរលាកថ្លើមប្រភេទ B និង / ឬ ជំងឺរលាកថ្លើមប្រភេទ C	ជំងឺរលោកថ្លើមប្រភេទ B ឬ/និង ប្រភេទ C	T2	N/A	N/A
	I don't know – it was a blood test		ខ្ញុំមិនដឹង - វាជាការធ្វើតេស្តឈាម	ខ្ញុំអត់ដឹងទេ - តែអ្វីដែលខ្ញុំចាំគឺវាជាការយកឈាម	T2	N/A	N/A
	I don't know – it was a urine test		ខ្ញុំមិនដឹង - វាជាការតេស្តទឹកនោម	ខ្ញុំអត់ដឹងទេ - តែអ្វីដែលខ្ញុំចាំគឺវាជាការយកទឹកនោម	T2	N/A	N/A
	I don't know – it was a blood and urine test		ខ្ញុំមិនដឹង - វាជាការធ្វើតេស្តឈាម និងទឹកនោម	ខ្ញុំអត់ដឹងទេ - តែអ្វីដែលខ្ញុំចាំគឺវាជាការយកឈាម និងទឹកនោម	T2	N/A	N/A
	Other (please specify):		ផ្សេងទៀត (សូមបញ្ជាក់)៖	ដោយហេតុផលដទៃៗទៀត (សូម​សរសេរបញ្ជាក់)៖	T2	N/A	N/A
Page 8: Q6.4	What was the reason for your MOST RECENT STI and / or BBV test? (Tick as many as apply)	The text MOST RECENT has been put in capital letters for emphasis. If capital letters is not appropriate in the translation please use another technique for emphasising the word.	តើអ្វីជាហេតុផលសម្រាប់ការធ្វើតេស្ត STI និង / ឬ BBV ថ្មីៗបំផុតរបស់អ្នក? (សូមគូសយកឱ្យបានច្រើនតាមដែលអនុវត្ត)	តើលោកអ្នកធ្វើតេស្ត STIs និង/ឬ BBVចុងក្រោយគេបង្អស់ដើម្បីអ្វី?	T2	N/A	N/A
	I was applying for permanent residency		ខ្ញុំបានដាក់ពាក្យសុំស្នាក់នៅជាអចិន្ត្រៃយ៍	ខ្ញុំបានដាក់ពាក្យសុំស្នាក់នៅជាអចិន្ត្រៃយ៍	T2	N/A	N/A
	I had a new sexual partner		ខ្ញុំមានដៃគូរួមភេទថ្មី	ខ្ញុំមានដៃគូររួមភេទថ្មី	T2	N/A	N/A
	I shared injecting equipment with someone	Here we are referring to drug injecting equipment	ខ្ញុំបានចែករំលែកឧបករណ៍ចាក់ជាមួយនរណាម្នាក់	ខ្ញុំមានប្រើប្រាស់ឧបករណ៍ចាក់ម្ជុលជាមួយមនុស្សដទៃ	T2	N/A	N/A
	Something happened that may have put me at risk		មានអ្វីមួយបានកើតឡើងដែលអាចធ្វើឱ្យខ្ញុំប្រឈមនឹងគ្រោះថ្នាក់	មានអ្វីមួយបានកើតឡើងដែលអាចធ្វើឱ្យខ្ញុំអាចឆ្លង	T2	N/A	N/A
	I was pregnant and had a check up		ខ្ញុំមានផ្ទៃពោះ ហើយបានពិនិត្យសុខភាព	ខ្ញុំមានផ្ទៃពោះហើយបានពិនិត្យសុខភាព	T2	N/A	N/A
	I was getting contraception / birth control		ខ្ញុំទទួលបានការពន្យារកំណើត / ការគ្រប់គ្រងកំណើត	ខ្ញុំទទួលបានការពន្យារកំណើត	T2	N/A	N/A
	My doctor / nurse suggested it		វេជ្ជបណ្ឌិត / គិលានុបដ្ឋាករបស់ខ្ញុំបានណែនាំ	គ្រូពេទ្យរបស់ខ្ញុំណែនាំឱ្យខ្ញុំ	T2	N/A	N/A
	My doctor / nurse just did it		វេជ្ជបណ្ឌិត / គិលានុបដ្ឋាករបស់ខ្ញុំគ្រាន់តែបំពេញការនោះ	គ្រូពេទ្យរបស់ខ្ញុំពិនិត្យដោយគ្មានមូលហេតុ	T2	N/A	N/A
	I wanted to know if I had a sexually transmitted infection or a blood-borne virus		ខ្ញុំចង់ដឹងថាតើខ្ញុំមានរោគបង្កតាមការរួមភេទ ឬវីរុសដែលបង្កដោយឈាម	ខ្ញុំចង់ដឹងថាតើខ្ញុំមានជំងឺកាមរោគ ឬ វីរុសដែលបង្កដោយឈាមដែរឬអត់	T2	N/A	N/A
	I had symptoms		ខ្ញុំមានរោគសញ្ញា	ខ្ញុំមានរោគសញ្ញា	T2	N/A	N/A
	It was part of my regular health check		នេះជាផ្នែកមួយនៃការត្រួតពិនិត្យសុខភាពទៀងទាត់របស់ខ្ញុំ	វាជាផ្នែកមួយនៃការពិនិត្យទូទៅរបស់ខ្ញុំ	T2	N/A	N/A
	I like to get regular STI / BBV tests		ខ្ញុំចូលចិត្តធ្វើតេស្ត STI / BBV ជាប្រចាំ	ខ្ញុំចូលចិត្តក្នុងការពិនិត្យធ្វើតេស្ត STIs និង/ឬ BBV	T2	N/A	N/A
	It was a requirement for my work / study		វាជាតម្រូវការសម្រាប់ការងារ / ការសិក្សារបស់ខ្ញុំ	វាជាការតម្រូវរបស់កន្លែងធ្វើការ / កន្លែងរៀនរបស់ខ្ញុំ	T2	N/A	N/A
Page 8: Q6.5	How would you feel if a doctor in Australia offered you STI and BBV tests during an appointment without you requesting any of these tests? (Tick any that apply)		តើអ្នកនឹងមានអារម្មណ៍យ៉ាងណាប្រសិនបើវេជ្ជបណ្ឌិតនៅប្រទេសអូស្រ្តាលីបានផ្តល់ឱ្យអ្នកនូវការធ្វើតេស្ត STI និង BBV ក្នុងអំឡុងពេលណាត់ជួបមួយ ដោយមិនចាំបាច់ស្នើសុំការធ្វើតេស្តទាំងនេះ? (គូសគូសយកមួយណាដែលអនុវត្ត)	តើលោកអ្នកនឹងមានអារម្មណ៍យ៉ាងណាប្រសិនបើវេជ្ជបណ្ឌិតនៅប្រទេសអូស្រ្តាលីបានផ្តល់ដំបូន្មានឱ្យលោកអ្នកនូវការធ្វើតេស្ត STI និង BBV អំឡុងពេលណាត់ជួបដោយមិនចាំបាច់ស្នើសុំពីលោកអ្នកជាមុន? (គូសតាមអ្វីដែលលោកអ្នកចង់ប្រាប់មកយើងខ្ញុំ)	T2	N/A	N/A
	Offended – why are they asking me?		អាក់អន់ចិត្ត - ហេតុអ្វីបានសួរខ្ញុំ?	ខឹង - ហេតុអ្វីបានជាសួរខ្ញុំដូច្នោះ?	T2	N/A	N/A
	Worried – do they think I have an illness?		ព្រួយបារម្ភ - តើពួកគេគិតថាខ្ញុំមានជំងឺឬ?	បារម្ភ - តើគេគិតថាខ្ញុំឈឺមែន?	T2	N/A	N/A
	Surprised – I wasn’t expecting that		ភ្ញាក់ផ្អើល - ខ្ញុំមិនរំពឹងទុកយ៉ាងនេះទេ	ភ្ញាក់ផ្អើល - ខ្ញុំមិននឹកស្មាន	T2	N/A	N/A
	Okay – STI and BBV testing is normal		មិនអីទេ - ការធ្វើតេស្ត STI និង BBV គឺធម្មតាទេ	ធម្មតា - ព្រោះថាការធ្វើតេស្ត STI និង BBVជារឿងធម្មតា	T2	N/A	N/A
	Relieved – now I don't have to ask for the tests		បានធូរចិត្ត - ឥឡូវខ្ញុំមិនចាំបាច់ស្នើសុំការធ្វើតេស្តទេ	ធូរជាងមុន -ព្រោះខ្ញុំមិនដឹងថាគួរសួរមុនយ៉ាងណា	T2	N/A	N/A
	Embarrassed – I'd rather not talk about these things		មានការខ្មាស់អៀន - ខ្ញុំមិនចង់និយាយអំពីរឿងទាំងនេះទេ	ខ្មាស់អៀន - ខ្ញុំមិនចង់និយាយអំពីរឿងទាំងនេះទេ	T2	N/A	N/A
	Other (please specify):		ផ្សេងទៀត (សូមបញ្ជាក់)៖	ដោយហេតុផលដទៃៗទៀត (សូម​សរសេរបញ្ជាក់)៖	T2	N/A	N/A
Page 8: Q6.6	If a close friend in Australia told you that they were going to get tested for STIs and BBVs, how would you feel? (Tick any that apply)	Here we are referring to a platonic (non-sexual) friendship	ប្រសិនបើមិត្តភក្តិជិតស្និទ្ធម្នាក់នៅប្រទេសអូស្រ្តាលីប្រាប់អ្នក ថាពួកគេនឹងត្រូវធ្វើ តេស្តរកមើលរោគបង្កតាមការរួមភេទ (STI) និង វីរុសបង្កដោយឈាម (BBV) តើអ្នកនឹងមានអារម្មណ៍យ៉ាងណា? (គូសគូសយកមួយណាដែលអនុវត្ត)	ប្រសិនបើមិត្តជិតស្និទ្ធម្នាក់នៅអូស្រ្តាលីប្រាប់លោកអ្នកថាពួកគេនឹងត្រូវធ្វើតេស្ត STI និង BBVតើលោកអ្នកនឹងមានអារម្មណ៍យ៉ាងណា? (គូសតាមអ្វីដែលលោកអ្នកចង់ប្រាប់មកយើងខ្ញុំ)	T2	N/A	N/A
	Fine – it’s none of my business		មិនអីទេ - វាមិនមែនជារឿងរ៉ាវរបស់ខ្ញុំទេ	ធម្មតា - វាមិនមែនជារឿងរបស់ខ្ញុំ	T2	N/A	N/A
	Shocked – I didn’t think they would need to get tested		តក់ស្លុត - ខ្ញុំមិនបានគិតថាពួកគេនឹងត្រូវការធ្វើតេស្តទេ	តក់ស្លុត - ខ្ញុំមិនបានគិតថាពួកគេនឹងត្រូវការធ្វើតេស្តទេ	T2	N/A	N/A
	Proud – it’s a responsible thing to do		មានមោទនភាព - វាជារឿងប្តូរផ្តាច់មួយដែលធ្វើការនេះ	មោទនភាព - វាជារឿងដែលមានទំនួលខុសត្រូវ	T2	N/A	N/A
	Supportive – I am here if they need my help		ផ្តល់ការគាំទ្រ - ខ្ញុំនៅទីនេះ ប្រសិនបើពួកគេត្រូវការជំនួយរបស់ខ្ញុំ	គាំទ្រ - ខ្ញុំនឹងនៅគាំទ្រពួកគេជានិច្ច	T2	N/A	N/A
	Worried – I hope they are okay		ព្រួយបារម្ភ - ខ្ញុំសង្ឃឹមថាពួកគេមិនអីទេ	បារម្ភ - ខ្ញុំសង្ឃឹមថាពួកគេមិនកើតអីទេ	T2	N/A	N/A
	Disappointed – they must have done something wrong		មានការខកចិត្ត - ពួកគេច្បាស់ជាបានធ្វើអ្វីខុសហើយ	ខកចិត្ត - ពួកគេច្បាស់ជាបានធ្វើអ្វីខុសហើយ	T2	N/A	N/A
	Other (please specify):		ផ្សេងទៀត (សូមបញ្ជាក់)៖	ដោយហេតុផលដទៃៗទៀត (សូម​សរសេរបញ្ជាក់)៖	T2	N/A	N/A
Page 9: Heading	SECTION 7: QUESTIONS ABOUT TRAVEL		ផ្នែកទី៧៖ សំណួរអំពីការដំណើរ	ផ្នែកទី ៧៖ សំណួរអំពីការធ្វើដំណើរ	T2	N/A	N/A
Page 9: Explanatory text	This section is about your travel to other countries after migrating to Australia. This can be ANY country (not just your country of birth). Your responses will only be used for the purpose of this research.		ផ្នែកនេះនិយាយអំពីការធ្វើដំណើររបស់អ្នកទៅកាន់ប្រទេសផ្សេងទៀត បន្ទាប់ពីការធ្វើចំណាកស្រុកមកប្រទេសអូស្ត្រាលី។ នេះអាចជាប្រទេសណាមួយ (មិនត្រឹមតែប្រទេសកំណើតរបស់អ្នកទេ) ។ ចម្លើយរបស់អ្នកនឹងត្រូវបានប្រើ សម្រាប់គោលបំណងនៃការស្រាវជ្រាវនេះ។	ផ្នែកនេះនិយាយអំពីការធ្វើដំណើររបស់លោកអ្នកទៅកាន់ប្រទេសផ្សេងៗទៀតបន្ទាប់ពីការធ្វើចំណាកស្រុកមកទៅអូស្ត្រាលី។ នេះអាចជាប្រទេសណាមួយ (មិនត្រឹមតែជាប្រទេសកំណើតរបស់លោកអ្នកនោះទេ) ។ ចម្លើយរបស់លោកអ្នកនឹងត្រូវបានប្រើសម្រាប់គោលបំណងនៃការស្រាវជ្រាវនេះ។	T2	N/A	N/A
Page 9: Q7.1	Since January 2018, how many times have you visited any country outside of Australia? (Tick one)		ចាប់តាំងពីខែមករា ឆ្នាំ២០១៨ តើអ្នកបានទៅលេងប្រទេសណាខ្លះ ចំនួនប៉ុន្មានដងនៅ ក្រៅពីប្រទេសអូស្ត្រាលី? (សូមគូសយកមួយ)	ចាប់ផ្តើមពីខែមករា ឆ្នាំ២០១៨ តើលោកអ្នកបានធ្វើដំណើរចាកចេញពីប្រទេសអូស្ត្រាលីបានប៉ុន្មានដង? (គូសមួយ)	T2	N/A	N/A
	0		0	0 ដង	T2	N/A	N/A
	1 to 2 times		១ ទៅ២ដង	ពី ១ ដង ទៅ ២ ដង	T2	N/A	N/A
	3 to 4 times		៣ ទៅ៤ដង	ពី ៣ ដង ទៅ ៤ ដង	T2	N/A	N/A
	5 to 6 times		៥ ទៅ៦ដង	ពី ៥ ដង ទៅ ៦ ដង	T2	N/A	N/A
	7 or more times		៧ដង ឬច្រើនជាងនេះ	ត្រឹម ៧ និងច្រើនជាង៧ឡើងទៅ	T2	N/A	N/A
	I can’t remember the number of times		ខ្ញុំមិនអាចចាំពីចំនួនដងទេ	ខ្ញុំមិនអាចចងចាំបានទេ	T2	N/A	N/A
Page 9: Q7.2	On any of the overseas visits since January 2018, did you have sexual intercourse with at least one person who lives outside of Australia? (Tick one)		នៅក្នុងដំណើរទៅលេងក្រៅប្រទេសណាមួយ ចាប់តាំងពីខែមករា ឆ្នាំ២០១៨ តើអ្នកបានរួមភេទជាមួយមនុស្សយ៉ាងហោចណាស់មនុស្សម្នាក់ ដែលរស់នៅក្រៅប្រទេសអូស្ត្រាលីឬទេ? (សូមគូសយកមួយ)	នៅក្នុងដំណើរទៅក្រៅប្រទេសណាមួយចាប់តាំងពីខែមករា ឆ្នាំ២០១៨មក តើលោកអ្នកបានរួមភេទជាមួយមនុស្សយ៉ាងហោចណាស់ម្នាក់ដែលរស់នៅក្រៅប្រទេសអូស្ត្រាលីដែរឬទេ? (គូសមួយ)	T2	N/A	N/A
Page 9: Q7.3	How often did you use condoms with any overseas sexual partner(s) since January 2018? (Tick one)		តើអ្នកប្រើស្រោមអនាម័យញឹកញាប់យ៉ាងណាដែរ ជាមួយដៃគូរួមភេទនៅក្រៅ ប្រទេសចាប់តាំងពីខែមករា ឆ្នាំ២០១៨? (សូមគូសយកមួយ)	តើលោកអ្នកប្រើប្រាស់ស្រោមអនាម័យប៉ុន្មានដងជាមួយដៃគូររួមភេទនៅក្រៅប្រទេសចាប់តាំងពីខែមករា ឆ្នាំ២០១៨មក? (គូសមួយ)	T2	N/A	N/A
	Always		ជានិច្ចជាកាល	គ្រប់ពេល	T2	N/A	N/A
	Sometimes		ពេលខ្លះ	ពេលខ្លះ	T2	N/A	N/A
	Never		មិនដែលទេ	មិនដែល	T2	N/A	N/A
Page 9: Q7.4	Since January 2018, have you had sex with a sex worker while overseas? (Tick one)	Please chose a neutral, non-stigmatising translation for the term ‘sex worker’.	ចាប់តាំងពីខែមករា ឆ្នាំ២០១៨ តើអ្នកបានរួមភេទជាមួយអ្នករកស៊ីផ្លូវភេទ នៅពេលចេញទៅក្រៅប្រទេសឬទេ? (សូមគូសយកមួយ)	ចាប់តាំងពីខែមករា ឆ្នាំ២០១៨ តើលោកអ្នកបានរួមភេទជាមួយអ្នកប្រកបរបរផ្លូវភេទនៅពេលទៅក្រៅប្រទេសដែរឬទេ? (គូសមួយ)	T2	N/A	N/A
Page 10: Heading	SECTION 8: QUESTIONS ABOUT YOU		ផ្នែកទី៨៖ សំណួរអំពីអ្នក	ផ្នែកទី ៨៖ សំណួរអំពីលោកអ្នក	T2	N/A	N/A
Page 10: Explanatory text	Questions in this section relate to personal information about you. Your responses will only be used for the purpose of this research.		សំណួរនៅក្នុងផ្នែកនេះ ទាក់ទងនឹងព័ត៌មានផ្ទាល់ខ្លួនអំពីអ្នក។ ចម្លើយរបស់អ្នក នឹងត្រូវបានប្រើប្រាស់ សម្រាប់គោលបំណងនៃការស្រាវជ្រាវនេះប៉ុណ្ណោះ។	សំណួរនៅក្នុងផ្នែកនេះទាក់ទងទៅនឹងព័ត៌មានផ្ទាល់ខ្លួនរបស់លោកអ្នក។ ចម្លើយរបស់លោកអ្នកនឹងត្រូវបានប្រើសម្រាប់គោលបំណងនៃការស្រាវជ្រាវនេះតែប៉ុណ្ណោះ។	T2	N/A	N/A
Page 10: Q8.1	How old are you? (Tick one)		តើអ្នកមានអាយុប៉ុន្មាន? (សូមគូសយកមួយ)	តើលោកអ្នកអាយុប៉ុន្មាន? (គូសមួយ)	T2	N/A	N/A
	18 to 29 years		១៨ ទៅ២៩ឆ្នាំ	១៨ ទៅ ២៩ឆ្នាំ	T2	N/A	N/A
	30 to 39 years		៣០ ទៅ៣៩ឆ្នាំ	២០ ទៅ ៣៩ឆ្នាំ	T2	N/A	N/A
	40 to 49 years		៤០ ទៅ៤៩ឆ្នាំ	៤០ ទៅ ៤៩ឆ្នាំ	T2	N/A	N/A
	50 to 59 years		៥០ ទៅ៥៩ឆ្នាំ	៥០ ទៅ ៥៩ឆ្នាំ	T2	N/A	N/A
	60 years or over		៦០ឆ្នាំ ឬលើសពីនេះ	៦០ឆ្នាំឡើងទៅ	T2	N/A	N/A
	Prefer not to answer		មិនចង់ឆ្លើយទេ	ខ្ញុំមិនចង់ឆ្លើយ	T2	N/A	N/A
Page 10: Q8.2	How do you identify? (Tick all that apply)		តើអ្នកមានអត្តសញ្ញាណមួយណា? (សូមគូសយកមួយណាដែលអនុវត្ត)	តើលោកអ្នកចាត់ទុកខ្លួនឯងជាភេទអ្វី? (អាចគូសច្រើនជាងមួយ)	T2	N/A	N/A
	Woman	Here we mean gender as opposed to biological sex	មនុស្សស្រី	ស្ត្រី	T2	N/A	N/A
	Man	Here we mean gender as opposed to biological sex	មនុស្សប្រុស	បុរស	T2	N/A	N/A
	Non-binary person	Here we mean people who don’t identify as either a man or woman	មនុស្សដែលរួមប្រតិព័ទ្ធនឹងមនុស្សដូចគ្នា	មិនមានភេទ	T2	N/A	N/A
	Transgender		មនុស្សកែភេទ	អ្នកប្តូរភេទ	T2	N/A	N/A
	Cisgender	Here we mean people who identify with the gender they were assigned at birth	ភេទដែលកំណត់ពីកំណើត	ភេទដែលទទួលបានពីកំណើត	T2	N/A	N/A
	Prefer not to answer		មិនចូលចិត្តឆ្លើយទេ	សូមមិនឆ្លើយ	T2	N/A	N/A
	Other (please specify)		ផ្សេងទៀត (សូមបញ្ជាក់)៖	ផ្សេងៗ (សូមរៀបរាប់)៖	T2	N/A	N/A
Page 10: Q8.3	What is the postcode in which you live?		តើអ្នករស់នៅក្នុងតំបន់លេខកូដប្រៃសណីយ៍អ្វី?	លេខកូដតំបន់របស់លោកអ្នក	T2	N/A	N/A
Page 10: Q8.4	What your residency status in Australia? (Tick one)		តើស្ថានភាពរស់នៅរបស់អ្នកក្នុងប្រទេសអូស្ត្រាលីជាអ្វី? (សូមគូសយកមួយ)	តើស្ថានភាពរស់នៅរបស់លោកគឺអ្វីនៅក្នុងប្រទេសអូស្ត្រាលី? (គូសមួយ)	T2	N/A	N/A
	I am a permanent resident / citizen		ខ្ញុំជាពលរដ្ឋអចិន្រ្តៃយ៍ / ចូលសញ្ជាតិ	ខ្ញុំជាមានសញ្ជាត្ដិអូស្រ្តាលី / ពលរដ្ឋរស់នៅអចិន្រ្តៃយ៍	T2	N/A	N/A
	Temporary – student visa		បណ្តោះអាសន្ន - ទិដ្ឋាការនិស្សិត	បណ្តោះអាសន្ន - ទិដ្ឋាការនិស្សិត	T2	N/A	N/A
	Temporary – work visa		បណ្តោះអាសន្ន - ទិដ្ឋាការការងារ	បណ្តោះអាសន្ន - ទិដ្ឋាការធ្វើការ	T2	N/A	N/A
	Temporary – holiday / tourist visa		បណ្តោះអាសន្ន - វិស្សមកាល / ទិដ្ឋាការទេសចរណ៍	បណ្តោះអាសន្ន - ទិដ្ឋាការមកលេង ឬ អ្នកទេសចរណ៍	T2	N/A	N/A
	Temporary – partner visa		បណ្តោះអាសន្ន - ទិដ្ឋាការដៃគូ	បណ្តោះអាសន្ន - ទិដ្ឋាការប្តីប្រពន្ធ	T2	N/A	N/A
	Other (please specify):		ផ្សេងទៀត (សូមបញ្ជាក់)៖	ផ្សេងៗទៀត (សូម​សរសេរបញ្ជាក់)៖	T2	N/A	N/A
Page 10: Q8.5	In which country were you born?		តើអ្នកកើតនៅប្រទេសណា?	ប្រទេសកំណើតរបស់លោកអ្នក	T2	N/A	N/A
Page 10: Q8.6	How many years have you been living in Australia in total?		តើអ្នករស់នៅប្រទេសអូស្រ្តាលីបានប៉ុន្មានឆ្នាំហើយ?	តើលោកអ្នករស់នៅអូស្រ្តាលីអស់រយៈពេលប៉ុន្មានឆ្នាំហើយ?	T2	N/A	N/A
Page 10: Q8.7	What is your religion?		តើ​អ្នក​កាន់សាសនា​អ្វី?	តើលោក​អ្នក​កាន់សាសនា​អ្វី?	T2	N/A	N/A
	Christian		គ្រីស្ទាន	គ្រីស្ទសាសនា	T2	N/A	N/A
	Buddhist		ពុទ្ធសាសនា	ព្រះពុទ្ធសាសនា	T2	N/A	N/A
	No religion		គ្មានសាសនា	មិនមានកាន់សាសនា	T2	N/A	N/A
	Other (please specify):		ផ្សេងទៀត (សូមបញ្ជាក់)៖	ផ្សេងៗទៀត (សូម​សរសេរបញ្ជាក់)៖	T2	N/A	N/A
	Jewish		យូដា	សាសនាJewish	T2	N/A	N/A
	Muslim		ម៉ូស្លីម	សាសនាម៉ូស្លីម	T2	N/A	N/A
Page 10: Q8.8	To whom are you sexually attracted? (Tick all that apply)		តើមនុស្សប្រភេទណាដែលអ្នកនិយមខាងផ្លូវភេទ? (សូមគូសយកអ្វីទាំងអស់ដែលអនុវត្ត)	តើលោកអ្នកមានចំណាប់អារម្មណ៍ទៅកាន់មនុស្សប្រភេទណា? (អាចគូសច្រើនជាងមួយ)	T2	N/A	N/A
	Women		មនុស្សស្រី	ស្រី្ត	T2	N/A	N/A
	Men		មនុស្សប្រុស	បុរស	T2	N/A	N/A
	Non-binary people		មនុស្សដែលរួមប្រតិព័ទ្ធនឹងមនុស្សដូចគ្នា	បុគ្គលដែលគ្មានភេទ	T2	N/A	N/A
	Others (please specify)		ផ្សេងទៀត (សូមបញ្ជាក់)៖	ផ្សេងៗ (សូមរៀបរាប់)៖	T2	N/A	N/A
	I prefer not to answer		ខ្ញុំមិនចូលចិត្តឆ្លើយទេ	ខ្ញុំសូមមិនឆ្លើយ	T2	N/A	N/A
Page 10: Q8.9	What are the main languages you speak at home?		តើភាសាអ្វីដែលអ្នកនិយាយនៅផ្ទះ?	តើលោកអ្នកនិយាយភាសាអ្វីនៅផ្ទះ?	T2	N/A	N/A
Page 11: Q8.10	Which cultural / ethnic group categories do you identify with?		តើអ្នកមានអត្តសញ្ញាណជាក្រុមវប្បធម៌ / ក្រុមជាតិសាសន៍មួយណា?	តើក្រុមវប្បធម៌ / ក្រុមជនជាតិណាខ្លះដែលអ្នកចាត់ទុកជារបស់ខ្លួនឯង?	T2	N/A	N/A
Page 11: Q8.11	For instance, you might identify with:		ឧទាហរណ៍ អ្នកអាចមានអត្តសញ្ញាណជា៖	ឧទាហរណ៍ លោកអ្នកអាចកំណត់អត្តសញ្ញាណជាមួយ៖	T2	N/A	N/A
	· One group of people within your country of birth (e.g. Zulu, Hmong)	If Zulu and Hmong are not likely to be meaningful in the translated language please delete	ក្រុមមនុស្សមួយក្រុមនៅក្នុងប្រទេសកំណើតរបស់អ្នក (ឧទាហរណ៍ ខ្មែរកម្ពុជាក្រោម។ល។)	ក្រុមមនុស្សមួយក្រុមនៅក្នុងប្រទេសកំណើតរបស់អ្នក (ឧ. ហ្សូលូ, ម៉ុងកូល)	T2	N/A	N/A
	· Your ancestral heritage (e.g. Indian-Malaysian or Chinese-Vietnamese)		ពូជអំបូររបស់អ្នក (ឧទាហរណ៍ ខ្មែរ-ចិន ឬ ខ្មែរ-វៀតណាម)	មរតកដូនតារបស់អ្នក (ឧ. ឥណ្ឌា - ម៉ាឡេស៊ី ឬ ចិន - វៀតណាម)	T2	N/A	N/A
	· People from another place you have lived (e.g. British)		មនុស្សមកពីកន្លែងផ្សេងទៀតដែលអ្នកបានរស់នៅ (ឧទាហរណ៍ ប្រទេសអង់គ្លេស)	មនុស្សមកពីកន្លែងផ្សេងទៀតដែលអ្នកបានរស់នៅ (ឧ. អង់គ្លេស)	T2	N/A	N/A
Page 11: Header	SECTION 9: QUESTIONS ABOUT THIS SURVEY		ផ្នែកទី៩៖ សំណួរអំពីការស្ទង់	ផ្នែកទី ៩៖ សំណួរអំពីការស្ទង់មតិនេះ	T2	N/A	N/A
Page 11: Explanatory text	This section is about your experience completing this survey. It will help us understand whether we need to make any changes to this survey in the future.		ផ្នែកនេះនិយាយអំពីបទពិសោធន៍របស់អ្នកក្នុងការបំពេញការស្ទង់មតិនេះ។ វានឹងជួយឱ្យយើងខ្ញុំបានយល់ដឹង ថាតើយើងខ្ញុំត្រូវការធ្វើការផ្លាស់ប្តូរណាមួយ ចំពោះការស្ទង់មតិនេះនៅពេលអនាគតឬអត់។	ផ្នែកនេះនិយាយអំពីបទពិសោធន៍របស់លោកអ្នកក្នុងការបំពេញការស្ទង់មតិនេះ។ វានឹងជួយឱ្យក្រុមការងារយើងខ្ញុំយល់ថាតើយើងត្រូវការធ្វើការផ្លាស់ប្តូរណាមួយចំពោះការស្ទង់មតិនេះនៅពេលអនាគត។	T2	N/A	N/A
Page 11: Q9.1	Please read each statement below. Check the response that best indicates your level of agreement with each statement. The statements relate to your feelings about doing this survey. (Tick one for each statement)		សូមអានសេចក្តីថ្លែងនីមួយៗខាងក្រោម។ សូមគូសយកការឆ្លើយតបដែល បង្ហាញពីកម្រិតនៃការយល់ស្របល្អបំផុតរបស់អ្នក ជាមួយសេចក្តីថ្លែងនីមួយៗ។ សេចក្តីថ្លែងទាក់ទងនឹងអារម្មណ៍របស់អ្នក អំពីការធ្វើការស្ទង់មតិនេះ។ (សូមគូសយកសេចក្តីថ្លែងនីមួយៗ)	សូមអានប្រយោគន៍នីមួយៗខាងក្រោម។ ពិនិត្យការឆ្លើយតបដែលបង្ហាញពីកម្រិតដែលលោកអ្នកយល់ព្រមទៅនឹងប្រយោគន៍ទាំងនោះ។ ប្រយោគន៍ទាំងនោះទាក់ទងទៅនឹងអារម្មណ៍របស់អ្នលោកកអំពីការធ្វើការស្ទង់មតិនេះ។ (គូសធីកមួយសម្រាប់ប្រយោគន៍នីមួយៗ)	T2	N/A	N/A
	Strongly Agree		យល់ស្របទាំងស្រុង	យល់ស្របជាខ្លាំង	T2	N/A	N/A
	Agree		យល់ស្រប	យល់ស្រប	T2	N/A	N/A
	Disagree		មិនយល់ស្រប	មិនយល់ស្រប	T2	N/A	N/A
	Strongly disagree		មិនយល់ស្របទាំងស្រុង	មិនយល់ស្របជាខ្លាំង	T2	N/A	N/A
	I felt upset*	The asterisk is to indicate that this is a note. If an asterisk is not appropriate please indicate a suitable alternative.	ខ្ញុំមានអារម្មណ៍រកាំចិត្ត*	ខ្ញុំពិបាកចិត្ត*	T2	N/A	N/A
	I felt embarrassed		ខ្ញុំមានអារម្មណ៍ខ្មាស់អៀន	ខ្ញុំមានអារម្មណ៍ខ្មាស់អៀន	T2	N/A	N/A
	The survey was too long		ការស្ទង់មតិនេះវែងពេក	ការស្ទង់មតិនេះវែងពេក	T2	N/A	N/A
	I found it hard to understand some questions / words		ខ្ញុំពិបាកយល់សំណួរ / ពាក្យខ្លះ	ខ្ញុំពិបាកយល់សំណួរ / ពាក្យខ្លះ	T2	N/A	N/A
	I felt comfortable completing the survey		ខ្ញុំមានអារម្មណ៍ស្រួលក្នុងការបំពេញការស្ទង់មតិ	ខ្ញុំមានអារម្មណ៍ស្រួលក្នុងការបំពេញការស្ទង់មតិនេះ	T2	N/A	N/A
	*If this survey has left you feeling upset please visit our webpage for contact details of services that can support you: mibss.org		* ប្រសិនបើការស្ទង់មតិនេះធ្វើឱ្យអ្នកមានអារម្មណ៍រកាំចិត្ត សូមចូលមើល វ៉ិបសៃថ៍របស់យើងខ្ញុំ សម្រាប់ព័ត៌មានលម្អិតទាក់ទងនឹងសេវាកម្មដែលអាច គាំទ្រអ្នក៖ mibss.org	* ប្រសិនបើការស្ទង់មតិនេះបានធ្វើឱ្យលោកអ្នកមានអារម្មណ៍ធុញថប់ ឬ​ ពិបាកចិត្ត គិតច្រើន សូមលោកអ្នកចូលទៅកាន់គេហទំព័ររបស់យើងសម្រាប់ព័ត៌មានលម្អិតទាក់ទងនឹងសេវាកម្មដែលអាចគាំទ្រ/ជួយលោកអ្នកបាន៖ mibss.org។	T2	N/A	N/A
Page 11: Q9.2	Do you have any other comments or feedback about this survey? (Please specify)		តើអ្នកមានយោបល់ ឬការផ្តល់មតិយោបល់មកវិញណាផ្សេងទៀតអំពី ការស្ទង់មតិនេះទេ? (សូម​បញ្ជាក់​)	តើអ្នកមានយោបល់ ឬ យោបល់ផ្សេងៗទាក់ទងទៅនឹងការស្ទង់មតិនេះទេ? (សូមសរសេរ​បញ្ជាក់​)	T2	N/A	N/A
	We are grateful for your time. If you would like to know the progress of the MiBSS study you can check our website for regular updates: mibss.org		យើងខ្ញុំសូមថ្លែងអំណរគុណចំពោះពេលវេលារបស់អ្នក។ ប្រសិនបើអ្នកចង់ដឹង ពីវឌ្ឍនភាពនៃការសិក្សាស្រាវជ្រាវ MiBSS អ្នកអាចពិនិត្យមើលវ៉ិបសៃថ៍របស់ យើងខ្ញុំ ដើម្បីទទួលបានព័ត៌មានថ្មីៗជាទៀងទាត់៖ mibss.org	យើងសូមថ្លែងអំណរគុណចំពោះពេលវេលារបស់លោកអ្នក។ ប្រសិនបើលោកអ្នកចង់ដឹងពីវឌ្ឍនភាពនៃការសិក្សា MiBSSនេះ លោកអ្នកអាចពិនិត្យមើលគេហទំព័ររបស់យើងដើម្បីទទួលបានព័ត៌មានថ្មីៗជាប្រចាំ៖ mibss.org។	T2	N/A	N/A
					T2	N/A	N/A
	If you would like more information about HIV, STIs or BBVs we recommend you visit the website allgood.org.au. All Good focuses on key information and provides tools and referral pathways to testing and treatment. Information is provided in 17 different languages, including English, in both text and spoken word recordings.		ប្រសិនបើអ្នកចង់បានព័ត៌មានបន្ថែមអំពីរោគហ៊ីវ STIs ឬ BBVs យើងខ្ញុំសូម ណែនាំឱ្យអ្នកចូលមើលវ៉ិបសៃថ៍ allgood.org.au។ All Good ផ្តោតលើ ព័ត៌មានសំខាន់ៗ ហើយផ្តល់នូវឧបករណ៍ និងផ្លូវបញ្ជូនទៅកាន់ការធ្វើតេស្ត និងការព្យាបាល។ ព័ត៌មានត្រូវបានផ្តល់ជូនជា១៧ភាសាផ្សេងៗគ្នា រួមទាំង ភាសាអង់គ្លេសទាំងការថតអត្ថបទជាសម្លេង និងការនិយាយជាពាក្យ។	ប្រសិនបើលោកអ្នកចង់បានព័ត៌មានបន្ថែមអំពីមេរោគអេដស៏ ជំងឺកាមរោគ ឬ BBVs យើងសូមណែនាំឱ្យអ្នកចូលមើលគេហទំព័រ allgood.org.au ។ All Good ជាគេហទំព័រផ្តោតសំខាន់ទៅលើព័ត៌មានសំខាន់ៗ និងផ្តល់នូវឧបករណ៍ និងវិធីបញ្ជូនទៅកាន់ការធ្វើតេស្ត និងការព្យាបាលទាក់ទងទៅនឹងអ្វីដូចបានរៀបរាប់ខាងលើ។ ព័ត៌មានទាំងអស់ត្រូវបានផ្តល់ជូនជា ១៧ ភាសាផ្សេងៗគ្នារួមទាំងភាសាអង់គ្លេស ទាំងការថតសម្លេង និងការនិយាយពាក្យឱ្យស្តាប់ផងដែរ។	T2	N/A	N/A
	END OF SURVEY		ចុងបញ្ចប់នៃការស្ទង់មតិ	បញ្ចប់ការស្ទង់មតិ	T2	N/A	N/A

## Sheet: Karen
Description	English source version	Annotation	Translation 1 (T1)	Translation 2 (T2)	Translation chosen following review and adjudication	Pre-testing comments	Amendments made after pre-testing
Footer - page numbers	1	Translate if Arabic numerals are inappropriate	1	1	Same	N/A	N/A
	2		2	2	Same	N/A	N/A
	3		3	3	Same	N/A	N/A
	4		4	4	Same	N/A	N/A
	5		5	5	Same	N/A	N/A
	6		6	6	Same	N/A	N/A
	7		7	7	Same	N/A	N/A
	8		8	8	Same	N/A	N/A
	9		9	9	Same	N/A	N/A
	10		10	10	Same	N/A	N/A
	11		11	11	Same	N/A	N/A
	12		12	12	Same	N/A	N/A
	Page		ကဘျံးပၤ	က​ဘျံး​ပၤ	Same	N/A	N/A
Footer - title	Migrant Blood-borne Virus and Sexual Health Survey		တၢ်ဃုသ့ၣ်ညါမၤလိဘၣ်ဃး ပှၤသုးလီၢ်သုးကျဲဃုဖံးဃုမၤဒီး ဘဲရၢးစ်အိၣ်မူလၢသွံၣ်အကျါဒီးသွံၣ်ထံးအတၢ်အိၣ်ဆူၣ်အိၣ်ချ့	ပှၤ​လဲၤ​ဆူ​တ​ခီ​ထံ​တ​ခီ​ကီၢ်​တၢ်​ဆါ​ဃၢ်​အ​အိၣ်​လၢ​သွံၣ်​ကျါဒီး​မုၢ်​ခွါ​သွံၣ်​ထံး​တၢ်​ရ့​လိာ်​ဆူၣ်​ချ့​အ​တၢ်​ဃု​ထံၣ်​သ့ၣ်​ညါ	T2	N/A	N/A
Question numbers	1.1	Translate if Arabic numerals are inappropriate and/or list numbering format is inappropriate	1.1	1.1	Same	N/A	N/A
	1.2		1.2	1.2	Same	N/A	N/A
	1.3		1.3	1.3	Same	N/A	N/A
	1.4		1.4	1.4	Same	N/A	N/A
	1.5		1.5	1.5	Same	N/A	N/A
	1.6		1.6	1.6	Same	N/A	N/A
	2.1		2.1	2.1	Same	N/A	N/A
	2.2		2.2	2.2	Same	N/A	N/A
	2.3		2.3	2.3	Same	N/A	N/A
	2.4		2.4	2.4	Same	N/A	N/A
	3.1		3.1	3.1	Same	N/A	N/A
	3.2		3.2	3.2	Same	N/A	N/A
	3.3		3.3	3.3	Same	N/A	N/A
	3.4		3.4	3.4	Same	N/A	N/A
	3.5		3.5	3.5	Same	N/A	N/A
	3.6		3.6	3.6	Same	N/A	N/A
	3.7		3.7	3.7	Same	N/A	N/A
	4.1		4.1	4.1	Same	N/A	N/A
	4.2		4.2	4.2	Same	N/A	N/A
	4.3		4.3	4.3	Same	N/A	N/A
	4.4		4.4	4.4	Same	N/A	N/A
	4.5		4.5	4.5	Same	N/A	N/A
	5.1		5.1	5.1	Same	N/A	N/A
	5.2		5.2	5.2	Same	N/A	N/A
	5.3		5.3	5.3	Same	N/A	N/A
	5.4		5.4	5.4	Same	N/A	N/A
	6.1		6.1	6.1	Same	N/A	N/A
	6.2		6.2	6.2	Same	N/A	N/A
	6.3		6.3	6.3	Same	N/A	N/A
	6.4		6.4	6.4	Same	N/A	N/A
	6.5		6.5	6.5	Same	N/A	N/A
	6.6		6.6	6.6	Same	N/A	N/A
	7.1		7.1	7.1	Same	N/A	N/A
	7.2		7.2	7.2	Same	N/A	N/A
	7.3		7.3	7.3	Same	N/A	N/A
	7.4		7.4	7.4	Same	N/A	N/A
	8.1		8.1	8.1	Same	N/A	N/A
	8.2		8.2	8.2	Same	N/A	N/A
	8.3		8.3	8.3	Same	N/A	N/A
	8.4		8.4	8.4	Same	N/A	N/A
	8.5		8.5	8.5	Same	Wrong number copied in pretested version	Corrected
	8.6		8.6	8.6	Same	Wrong number copied in pretested version	Corrected
	8.7		8.7	8.7	Same	Wrong number copied in pretested version	Corrected
	8.8		8.8	8.8	Same	Wrong number copied in pretested version	Corrected
	8.9		8.9	8.9	Same	Wrong number copied in pretested version	Corrected
	8.1		8.1	8.1	Same	correct translation is ‘၈.၁၀’	Corrected
	9.1		9.1	9.1	Same	N/A	N/A
	9.2		9.2	9.2	Same	N/A	N/A
Frequently used terms	Go to next question – Q	Q is used as an abbreviation for Question. If there is no equivalent, please just translate the full word “question”	လဲၤဆူတၢ်သံကွၢ်ဆူညါတဖျၢၣ်-တၢ်သံကွၢ်	လဲၤ​ဆူ​တၢ်​သံ​ကွၢ်​အ​သီ​တ​ဖျၢၣ်-တၢ်​သံ​ကွၢ်	T2	N/A	N/A
	Go to next page – Q		လဲၤဆူကဘျံးပၤဆူညါတကဘျံး- တၢ်သံကွၢ်	လဲၤ​ဆူ​အ​သီ​တ​က​ဘျံး- တၢ်​သံ​ကွၢ်	T2	N/A	N/A
	Go to next section – Q		လဲၤဆူတၢ်နီၤဖးဆူညါတခါ- တၢ်သံကွၢ်	လဲၤ​ဆူ​တၢ်​နီၤ​ဖး​အ​သီ​တ​ဆၢ- တၢ်​သံ​ကွၢ်	T2	N/A	N/A
	Skip next question and go to Q		လဲၤကပာ်ကွံာ်တၢ်သံကွၢ်ဆူညါတဖျၢၣ်ဒီးလဲၤဆူ တၢ်သံကွၢ်	လဲၤ​က​ပာ်​ကွံာ်​တၢ်​သံ​ကွၢ်​ဆူ​ညါ​တ​ဖျၢၣ်ဒီး​လဲၤ​ဆူ​တၢ်​သံ​ကွၢ်	Same	N/A	N/A
	Yes		မ့ၢ်	မ့ၢ်	Same	N/A	N/A
	No		တမ့ၢ်	တ​မ့ၢ်​ဘၣ်	T2	N/A	N/A
	I don’t know		ယတသ့ၣ်ညါဘၣ်	ယ​တ​သ့ၣ်​ညါ​ဘၣ်	Same	N/A	N/A
	I can’t remember		ယတသ့ၣ်နီၣ်လၢၤဘၣ်	ယ​တ​သ့ၣ်​နီၣ်​ဘၣ်	T1	N/A	N/A
	Another reason (please specify):		တၢ်ဂ့ၢ်အဂၤတမံၤ(၀ံသးစူၤတဲဖျါလီၤတံၢ်)-	တၢ်​ဂ့ၢ်​အ​ဂၤ​(ဝံ​သး​စူၤ​ပာ်​ဖျါ​လီၤ​တံၢ်)-	T2	N/A	N/A
	I prefer not to answer		ယတအဲၣ်ဒိးစံးဆၢဘၣ်	ယ​တ​အဲၣ်ဒိး​စံး​ဆၢ​ဘၣ်	Same	N/A	N/A
Page 1: Explanatory text	This survey is ONLY for people living in Australia who:	The text “BLUE REGIONS”, “ONLY” and “AND” have been put in capital letters for emphasis. If capital letters are not appropriate in the translation please use another technique for emphasising these words.	တၢ်ဃုသ့ၣ်ညါမၤလိတခါအံၤမ့ၢ် ထဲဒၣ် လၢပှၤအိၣ်ဆိးလၢအီးစတြ့လယါအပူၤတဖၣ်အဂီၢ်လၢအမ့ၢ်ပှၤလၢ-	တၢ်​ဃု​ထံၣ်​သ့ၣ်​ညါ​အံၤ​မ့ၢ်​ထဲဒၣ် ပှၤ​လၢ​အ​အိၣ်​ဆိး​ဖဲကီၢ်​အီး​စ​တြ့​လ​ယါ​လၢ-	T1	N/A	N/A
	· are aged 18 or over AND		အသးနံၣ်အိၣ်၁၈မ့တမ့ၢ်ဆူအဖီခိၣ် ဒီး	အ​သး​နံၣ်​ပှဲၤ​ထီၣ်၁၈​နံၣ်​မ့​တ​မ့ၢ်​အါ​န့ၣ်​အ​န့ၣ် ဒီး	T1	N/A	N/A
	· were born in Sub-Saharan Africa, South-East Asia or North-East Asia (the BLUE REGIONS below)		အိၣ်ဖျဲၣ်ထီၣ်လၢစၢးဖ်-စဟၣ်ရၣ်အၣ်ဖြံၣ်ကၣ်,ကလံၤထံး-မုၢ်ထီၣ်အ့ရှၣ်မ့တမ့ၢ်ကလံၤစိး-မုၢ်ထီၣ်အ့ရှၣ်(ဟီၣ်က၀ီၤဒိၣ်အလွဲၢ်လါလၢအအိၣ်လၢ တၢ်ဖီလာ်)	အ​အိၣ်​ဖျဲၣ်​ထီၣ်​ဝဲ​ဖဲ​အၤ​ဖြံၤ​ကၤ​စ​ဟၤ​ရၣ်​ကီၢ်​ခီ(Sub-Saharan Africa),အံ​ရှါ​မုၢ်​ထီၣ်​က​လံၤ​ထံး(South-East Asia)​မ့​တ​မ့ၢ်​အ့​ရှါ​မုၢ်​ထီၣ်​က​လံၤ​စိး​( North-East Asia)(လီၢ်​က​ဝီၤ​အ​လွဲၢ်​လုး​လၢ​လာ်​တ​ဖၣ်)	T1	N/A	N/A
Page 1: Map label (left hand side)	ANY African country other than Western Sahara, Morocco, Tunisia, Algeria, Egypt or Libya	The text ANY has been put in capital letters and “other than” has been bolded for emphasis. If capital letters and b are not appropriate in the translation please use another technique for emphasising these words.	အၣ်ဖြံၣ်ကၣ်အထံအကီၢ်တခါလၢ်လၢ်လၢအအါန့ၢ်ဒံး မုၢ်နုာ်စဟၣ်ရၣ်,မီးရီၣ်ကိၣ်,ထူၣ်နံရှါ, အဲလ်ကၠံရံယါ,အံကၠံးဖ်မ့တမ့ၢ်လံးဘယၣ်	အၤ​ဖြံ​ကၤ​ထံ​ကီၢ်​တ​ဘ့ၣ်​လၢ်​လၢ် လၢ​အ​တ​မ့ၢ် Western Sahara, Morocco, Tunisia, Algeria, Egypt မ့​တ​မ့ၢ် Libya ထံ​ကီၢ်​တ​ဖၣ်	အၣ်ဖြံၣ်ကၣ်အထံအကီၢ် တဘၣ်လၢ်လၢ် လၢ လၢအတမ့ၢ် မုၢ်နုာ်စဟၣ်ရၣ်, မီးရီၣ်ကိၣ်, ထူၣ်နံရှါ, အဲလ်ကၠံရံယါ, အံကၠံးဖ် မ့တမ့ၢ် လံးဘယၣ်	N/A	N/A
						N/A	N/A
						N/A	N/A
Page 1: Map label (right hand side)	ANY of the following places in Asia:	The text ANY has been put in capital letters for emphasis. If capital letters and underlining are not appropriate in the translation please use another technique for emphasising the word.	အ့ရှၣ်အတၢ်လီၢ်တၢ်ကျဲတခါလၢ်လၢ်လၢအအိၣ်လၢလာ်တဖၣ်-	အ့​ရှါ​ထံ​ကီၢ်​လၢ​လာ် တ​ဘ့ၣ်​လၢ်​လၢ်-	T2	N/A	N/A
	Brunei		ဘရူၣ်နဲ	Brunei	T2	N/A	N/A
	Cambodia		ခဲၣ်ဘိဒယၣ်	Cambodia	T2	N/A	N/A
	China (mainland)		တရူး(ကီၢ်မိၢ်ပှၢ်)	China (mainland)	T2	N/A	N/A
	Hong Kong		ဟီၣ်ကီၣ်	Hong Kong	T2	N/A	N/A
	Indonesia		အ့ၣ်ဒိၣ်နံရှါ	Indonesia	T2	N/A	N/A
	Japan		ယပၣ်	Japan	T2	N/A	N/A
	Laos		လါအိၣ်	Laos	T2	N/A	N/A
	Myanmar (Burma)		ကီၢ်ပယီၤ	Myanmar (Burma)	T2	N/A	N/A
	Timor-Leste		တံၣ်မီလဲးစ်	Timor-Leste	T2	N/A	N/A
	Macau		မခါအိၣ်	Macau	T2	N/A	N/A
	Malaysia		မလ့ရှါ	Malaysia	T2	N/A	N/A
	Mongolia		မီၣ်ကိလယါ	Mongolia	T2	N/A	N/A
	North Korea		ကလံၤစိးခိၣ်ရံယါ	North Korea	T2	N/A	N/A
	South Korea		ကလံၤထံးခိၣ်ရံယါ	South Korea	T2	N/A	N/A
	Philippines		ဖံလံးပံး	Philippines	T2	N/A	N/A
	Singapore		စ့ကဖိ	Singapore	T2	N/A	N/A
	Taiwan		တဲၣ်၀ၣ်	Taiwan	T2	N/A	N/A
	Thailand		ထဲလဲန်	Thailand	T2	N/A	N/A
	Vietnam		ဘံၣ်ယဲးနၣ်	Vietnam	T2	N/A	N/A
Page 1: Blue shaded box	The aim of this survey is to understand how overseas-born people living in Australia think and act in relation to sexually transmissible infections and blood-borne viruses. Please read the participant information sheet to find out more.		တၢ်ဃုသ့ၣ်ညါမၤလိတခါအံၤအတၢ်ပညိၣ်မ့ၢ်တၢ်ကနၢ်ပၢၢ်မ့ၢ်ပှၤအိၣ်ဖျဲၣ်လၢထံဂုၤကီၢ်ဂၤဒီးအိၣ်ဆိးလၢအီးစတြ့လယါအခဲအံၤတဖၣ်ဆိကမိၣ်ဒီးမၤ၀ဲဒၣ်တၢ်လၢအဘၣ်ထွဲဒီး တၢ်ဘၣ်ကူဘၣ်ဂာ်လၢအဘၣ်ဂာ်တၢ်သ့ခီဖျိသွံၣ်ထံးတၢ်အိၣ်ဃုာ်တဖၣ်ဒီးဘဲရၢးစ်လၢအအိၣ်မူလၢသွံၣ် အကျါတဖၣ်ဒ်လဲၣ်န့ၣ်လီၤ. ၀ံသးစူၤဖးဘၣ်ပှၤပာ်ဃုာ်ပာ်ဂီၢ်အတၢ်ဂ့ၢ်တၢ်ကျိၤအကလံာ်ကဘျံး လၢတၢ်ကဃုသ့ၣ် ညါအါထီၣ်တၢ်ဂ့ၢ်န့ၣ်တက့ၢ်.	တၢ်​ဃု​ထံၣ်​သ့ၣ်​ညါ​အံၤ​အ​တၢ်​ပ​ညိၣ်​မ့ၢ်ဒ်​သိး​က​သ့ၣ်​ညါ​နၢ်​ပၢၢ်​ဘၣ်​ဃး​ပှၤ​လၢ​အ​အိၣ်​ဖျဲၣ်​ထီၣ်​လၢ​ထံ​ဂုၤ​ကီၢ်​ဂၤ​လၢ​အ​အိၣ်​ဆိး​ဖဲ​ကီၢ်​အီး​စ​တြ့​လ​ယါ​ပူၤ​သ့ၣ်​တ​ဖၣ်​အ​တၢ်​ဆိ​က​မိၣ်ဒီး​အ​တၢ်​ဟူး​တၢ်​ဂဲၤ​အံၤ​ဘၣ်​ထွဲ​လိာ်​သးဒီး​မုၣ်​ခွါသွံၣ်​​ထံး​တၢ်​ရ့​လိာ်​တၢ်​ဆါ​ဃၢ်​အ​တၢ်​ဘၣ်​ကူ​ဘၣ်​ဂာ်ဒီး​တၢ်​ဆါ​ဃၢ်​လၢ​အ​အိၣ်​လၢ​သွံၣ်​ကျါဒ်​လဲၣ်​န့ၣ်​လီၤ.	တၢ်ဃုထံၣ်သ့ၣ်ညါအံၤအတၢ်ပညိၣ်မ့ၢ်ဒ်သိးကသ့ၣ်ညါနၢ်ပၢၢ်ဘၣ်ဃးပှၤလၢအအိၣ်ဖျဲၣ်ထီၣ်လၢထံဂုၤကီၢ်ဂၤလၢအအိၣ်ဆိးဖဲကီၢ်အီးစတြ့လယါပူၤသ့ၣ်တဖၣ်အတၢ်ဆိကမိၣ်ဒီးအတၢ်ဟူးတၢ်ဂဲၤအံၤဘၣ်ထွဲလိာ်သးဒီးမုၣ်ခွါသွံၣ်ထံးတၢ်ရ့လိာ်တၢ်ဆါဃၢ်အတၢ်ဘၣ်ကူဘၣ်ဂာ်ဒီးတၢ်ဆါဃၢ်လၢအအိၣ်လၢသွံၣ်ကျါဒ်လဲၣ်န့ၣ်လီၤ. ဂီၢ်အတၢ်ဂ့ၢ်တၢ်ကျိၤအကလံာ်ကဘျံး လၢတၢ်ကဃုသ့ၣ် ညါအါထီၣ်တၢ်ဂ့ၢ်န့ၣ်တက့ၢ်.	N/A	N/A
	· I have read, or had read to me, the information statement and I understand its contents		ယဖးဘၣ်လံမ့တမ့ၢ်ပှၤဖးန့ၢ်ယၤဒီးတၢ်ဂ့ၢ်တၢ်ကျိၤအတၢ်ပာ်ဖျါဒီးယနၢ်ပၢၢ်ယဲဒၣ်အတၢ်ဂ့ၢ်ခိၣ်တီတဖၣ်န့ၣ်လီၤ	ယ​ဖး​မ့​တ​မ့ၢ်​ပှၤ​ဖး​ဖျါ​ထီၣ်​န့ၢ်​ယၤ​တၢ်​ဂ့ၢ်​တၢ်​ကျိၤ​လၢ​တၢ်​ကွဲး​ဖျါ​ထီၣ်​အီၤ​အံၤဒီး​ယ​သ့ၣ်​ညါ​နၢ်​ပၢၢ်​အ​ဂ့ၢ်​အ​ကျိၤ​န့ၣ်​လီၤ.	T1	N/A	N/A
	· I believe I understand the purpose, extent and possible risks of my involvement in this project.		ယနာ်လၢယနၢ်ပၢၢ်တၢ်တိာ်ကျဲၤတခါအံၤအတၢ်ပညိၣ်,အတၢ်အကါဒိၣ်ဒီးတၢ်လီၤပျံၤလၢအအိၣ်ထီၣ်သ့တဖၣ် မ့ၢ်လၢယနုာ်လီၤပာ်ဃုာ်လၢအပူၤအဃိလီၤ.	ယ​နာ်​လၢ​ယ​သ့ၣ်​ညါ​နၢ်​ပၢၢ်​တၢ်​ပ​ညိၣ်,တၢ်​လၢ​အ​ကါဒိၣ်ဒီး​တၢ်​ဂ့ၢ်​ကီ​လၢ​ကဲ​ထီၣ်​သး​သ့​လၢ​ယ​ပာ်​ဖှိၣ်​မၤ​သ​ကိး​တၢ်​ဖဲ​တၢ်​တိာ်​ကျဲၤ​အ​ပူၤ​အံၤ​န့ၣ်​လီၤ.	T2	N/A	N/A
	· I voluntarily consent to take part in this research project.		ယအၢၣ်လီၤယသးပှဲၤတၢ်မုာ်သးမၤကလီလၢယကပာ်ဃုာ်လၢတၢ်ဃုသ့ၣ်ညါမၤလိတခါအံၤအပူၤလီၤ.	ယ​နီၢ်​က​စၢ်ဒၣ်​ယဲ​ဟ့ၣ်​တၢ်​ပျဲ​လၢ​ယ​က​ပာ်​ဖှိၣ်​မၤ​သ​ကိး​တၢ်​ဖဲ​တၢ်​ဃု​သ့ၣ်​ညါ​အ​တၢ်​တိာ်​ကျဲၤ​အံၤ​အ​ပူၤ​န့ၣ်​လီၤ.	T1	N/A	N/A
	· I have had an opportunity to ask questions by calling the Project Coordinator, Dr Daniel Vujcich (08 9266 3668 or daniel.vujcich@curtin.edu.au) and I am satisfied with the answers I have received.		ယဒိးန့ၢ်ဘၣ်တၢ်ခွဲးတၢ်ယာ်လၢယကသံကွၢ်တၢ်သံကွၢ်တဖၣ်ခီဖျိတၢ်ကိး၀ဲဒၣ် တၢ်တိာ်ကျဲၤအမူဒါခိၣ် Dr Daniel Vujcich (08 9266 3668 မ့တမ့ၢ် daniel.vujcich@curtin.edu.au) ဒီးယသူၣ်မံသးမုာ်ဒီးတၢ် စံးဆၢလၢယဒိးန့ၢ်ဘၣ်အီၤန့ၣ်လီၤ.	ယ​အိၣ်ဒီး​တၢ်​ခွဲး​တၢ်​ယာ်​လၢ​ယ​က​သံ​ကွၢ်​တၢ်​သံ​ကွၢ်​တ​ဖၣ်​ခီ​ဖျိ​တၢ်​ကိး​လီ​တဲ​စိ​ဆူ တၢ်​တိာ်​ကျဲ​မူဒါ​ခိၣ် Dr Daniel Vujcich (08 9266 3668 မ့​တ​မ့ၢ် daniel.vujcich@curtin.edu.au) ဒီး​ယ​အိၣ်ဒီး​တၢ်​သူၣ်​မံ​သး​မုာ်​ဘၣ်​ဃး​တၢ်​စံး​ဆၢ​လၢ​ယဒိး​န့ၢ်​ဘၣ်​အီၤ​သ့ၣ်​တ​ဖၣ်​န့ၣ်​လီၤ.	T2	N/A	N/A
	· I understand that this project has been approved by Curtin University Human Research Ethics Committee and will be carried out in line with the National Statement on Ethical Conduct in Human Research (2007).		ယနၢ်ပၢၢ်ယဲဒၣ်လၢတၢ်တိာ်ကျဲၤတခါအံၤဘၣ်တၢ်အၢၣ်လီၤဟ့ၣ်အီၤဒီးတၢ်ပျဲလၢခၢတ့ၣ်ဖၠၣ်စိမိၤပှၤကူပှၤကညီတၢ်ဃုသ့ၣ်ညါမၤလိအသကဲာ်ပ၀းအသနိအကမံးတံာ် (Curtin University Human Research Ethics Committee)ဒီးကဘၣ်တၢ်မၤ အီၤလၢအအိၣ်လိၤလိၤဒီး ထံကီၢ်တၢ်ပာ်ဖျါလၢတၢ်ဖံးမၤတၢ်ပှဲၤတၢ်သကဲာ်ပ၀းအသနိလၢအဘၣ်လၢ အအိၣ်၀ဲဒၣ်လၢ ပှၤကူပှၤကညီအတၢ်ဃုသ့ၣ်ညါ (၂၀၀၇) (National Statement on Ethical Conduct in Human Research (2007)) အိၣ်အသိးန့ၣ်လီၤ.	ယ​သ့ၣ်​ညါ​နၢ်​ပၢၢ်​လၢ​တၢ်​တိာ်​ကျဲ​အံၤ​ဘၣ်​တၢ်​အၢၣ်​လီၤ​တူၢ်​လိာ်​တ့ၢ်​လံ​အီၤ​ခီ​ဖျိ​ခၢၣ်​ထ့​(န)​ဖၠၣ်​စိ​မိၤ​တၢ်​ဃု​သ့ၣ်​ညါ​လၢ​အ​ပၣ်​ဃုာ်ဒီး​ပှၤ​က​ညီ​အ​ဂီၢ်​တၢ်​သ​ကဲာ်​ပ၀:သ​နိ​က​မံး​တံာ်​(Curtin University Human Research Ethics Committee)ဒီး​တၢ်​ဃု​သ့ၣ်​ညါ​အံၤ​တၢ်​က​မၤ​အီၤဒ်၂၀၁၇​ထံ​လီၢ်​ကီၢ်​ပူၤ​တၢ်​သိၣ်​တၢ်​သီ​ဘၣ်​ဃး​တၢ်​ဃု​သ့ၣ်​ညါ​လၢ​အ​ပၣ်​ဃုာ်ဒီး​ပှၤ​က​ညီ​အ​ဂီၢ်​ (National Statement on Ethical…	T1	N/A	N/A
						N/A	N/A
						N/A	N/A
						N/A	N/A
						N/A	N/A
Page 1: Option	I agree		ယအၢၣ်လီၤတူၢ်လိာ်လီၤ	ယ​အၢၣ်​လီၤ​တူၢ်​လိာ်	T1	N/A	N/A
Page 1: Option	I do not agree		ယတအၢၣ်လီၤတူၢ်လိာ်ဘၣ်	ယ​တ​အၢၣ်​လီၤ​တူၢ်​လိာ်	T1	N/A	N/A
Page 1: Text in arrow	Please tick one	Note if ‘ticks’ are not commonly used in the translated language please replace as appropriate throughout	၀ံၤသးစူၤတိၤနီၣ်တခါတက့ၢ်	ဝံ​သး​စူၤ​တိၤ​နီၣ်​ဃာ်​တ​ခါ	T1	N/A	N/A
Page 2: Heading	ABOUT THE SURVEY		ဘၣ်ဃးဒီးတၢ်ဃုသ့ၣ်ညါမၤလိတခါအံၤ	တၢ်​ဃု​ထံၣ်​သ့ၣ်​ညါ​အ​ဂ့ၢ်​အ​ကျိၤ	T1	N/A	N/A
Page 2: Explanatory text 1	This survey has nine sections and you may stop participating at any time:		တၢ်ဃုသ့ၣ်ညါမၤလိတခါအံၤအိၣ်ဒီးတၢ်နီၤဖးအိၣ်ခွံခါဒီးနအိၣ်ပတုာ်နတၢ်ပာ်ဃုာ်ပာ်ဂီၢ်လၢတၢ်ဆၢကတီၢ်တခါဂ့ၤတခါဂ့ၤအဂီၢ်သ့လီၤ-	တၢ်​ဃု​ထံၣ်​သ့ၣ်​ညါ​အံၤ​အိၣ်ဒီး​တၢ်​နီၤ​ဖး၉​ခါဒီး​န​ပ​တုာ်​တၢ်​ပာ်​ဖှိၣ်​မၤ​သ​ကိး​ဖဲ​အ​ဆၢ​က​တီၢ်​တ​က​တီၢ်​လၢ်​လၢ်​သ့​ဝဲ​န့ၣ်​လီၤ.	T2	N/A	N/A
	1. Questions about HIV / AIDS	If there is no widely understood acronym for HIV/AIDS please feel free to translate the full terms here and below.	၁. တၢ်သံကွၢ်ဘၣ်ဃးဒီး HIV / AIDS	၁.တၢ်​သံ​ကွၢ်​တ​ဖၣ်​ဘၣ်​ဃး HIV / AIDS	T2	See comment Row 126	၁.တၢ်​သံ​ကွၢ်​တ​ဖၣ်​ဘၣ်​ဃး HIV (အံးအါဘံၣ်) / AIDS (အ့ၣ်အါဒံၢ်အဲးစ်)
	2. Questions about other sexually transmitted infections		၂. တၢ်သံကွၢ်ဘၣ်ဃးဒီး တၢ်ဘၣ်ကူဘၣ်ဂာ်ခီဖျိသွံၣ်ထံးတဖၣ်	၂.တၢ်​သံ​ကွၢ်​တ​ဖၣ်​ဘၣ်​ဃး​မုၣ်​ခွါ​သွံၣ်​ထံး​တၢ်​ရ့​လိာ်​အ​တၢ်​ဆါ​ဃၢ်​ဘၣ်​ကူ​ဘၣ်​ဂာ်​အ​ဂၤ​တ​ဖၣ်	T2	N/A	N/A
	3. Questions about hepatitis B		၃. တၢ်သံကွၢ်ဘၣ်ဃးဒီးသူၣ်ညိးတၢ်ဆါ ဘံၣ် (hepatitis B)	၃.တၢ်​သံ​ကွၢ်​တ​ဖၣ်​ဘၣ်​ဃး​သူၣ်​တၢ်​ဆါ B	တၢ်သံကွၢ်တဖၣ်ဘၣ်ဃးဒီးသူၣ်ညိးတၢ်ဆါ ဘံၣ် (hepatitis B)	N/A	N/A
	4. Questions about hepatitis C		၄. တၢ်သံကွၢ်ဘၣ်ဃးဒီးသူၣ်ညိးတၢ်ဆါ စံၣ် (hepatitis C)	၄.တၢ်​သံ​ကွၢ်​တ​ဖၣ်​ဘၣ်​ဃး​သူၣ်​တၢ်​ဆါ C	တၢ်သံကွၢ်တဖၣ်ဘၣ်ဃးဒီးသူၣ်ညိးတၢ်ဆါ စံၣ် (hepatitis C)	N/A	N/A
	5. Questions about sexual activities and relationships		၅. တၢ်သံကွၢ်ဘၣ်ဃးဒီးသွံၣ်ထံးအတၢ်ဟူးတၢ်ဂဲၤတဖၣ်ဒီးတၢ်ရ့လိာ်မုာ်လိာ်	၅.တၢ်​သံ​ကွၢ်​တ​ဖၣ်​ဘၣ်​ဃး​မုၣ်​ခွါ​သွံၣ်​ထံး​အ​တၢ်​ဟူး​တၢ်​ဂဲၤဒီး​တၢ်​ရ့​လိာ်​သး​သ့ၣ်​တ​ဖၣ်	T2	N/A	N/A
	6. Questions about health care		၆. တၢ်သံကွၢ်ဘၣ်ဃးတၢ်အိၣ်ဆူၣ်အိၣ်ချ့အတၢ်ကွၢ်ထွဲကဟုကယာ်	၆.တၢ်​သံ​ကွၢ်​တ​ဖၣ်​ဘၣ်​ဃး​ဆူၣ်​ချ့​တၢ်​ကွၢ်​ထွဲ	တၢ်သံကွၢ်တဖၣ်ဘၣ်ဃးတၢ်အိၣ်ဆူၣ်အိၣ်ချ့အတၢ်ကွၢ်ထွဲကဟုကယာ်	N/A	N/A
	7. Questions about travel		၇. တၢ်သံကွၢ်ဘၣ်ဃးဒီးတၢ်လဲၤက့ၤတၢ်	၇.တၢ်​သံ​ကွၢ်​တ​ဖၣ်​ဘၣ်​ဃး​တၢ်​လဲၤ​တၢ်​က့ၤ	T2	N/A	N/A
	8. Questions about you		၈. တၢ်သံကွၢ်ဘၣ်ဃးဒီးနၤ	၈.တၢ်​သံ​ကွၢ်​တ​ဖၣ်​ဘၣ်​ဃးဒီး​နၤ	T2	N/A	N/A
	9. Questions about the survey		၉.တၢ်သံကွၢ်ဘၣ်ဃးဒီးတၢ်ဃုသ့ၣ်ညါမၤလိ	၉.တၢ်​သံ​ကွၢ်​တ​ဖၣ်​ဘၣ်​ဃးဒီး​တၢ်​ဃု​ထံၣ်​သ့ၣ်​ညါ​အံၤ	T2	Some text not visible due to formatting	Formatting corrected
Page 2: Explanatory text 2	The survey will take around 10 minutes.		တၢ်ဃုသ့ၣ်ညါမၤလိတခါအံၤကယံာ်၀ဲဒၣ် ၁၀မံးနံးဃၣ်ဃၣ်လီၤ.	တၢ်​ဃု​ထံၣ်​သ့ၣ်​ညါ​အံၤ​က​ဟံး​န့ၢ်​တၢ်​ဆၢ​က​တီၢ်​အ​မံး​နံး၁၀​ဃၣ်​ဃၣ်​န့ၣ်​လီၤ.	T2	N/A	N/A
Page 2: Explanatory text 3	Please do NOT refer to the internet or other resources to help you answer any questions – we are interested in what YOU know.	The text NOT and YOU has been put in capital letters for emphasis. If capital letters and underlining are not appropriate in the translation please use another technique for emphasising the words.	၀ံသးစူၤ တဘၣ် လဲၤဆူအ့ထၢၣ်နဲးမ့တမ့ၢ်ဂံၢ်ထံးအဂၤတဖၣ်လၢတၢ်ကမၤစၢၤနတၢ်စံးဆၢ၀ဲဒၣ်တၢ်သံကွၢ်တခါလၢ်လၢ်အဂီၢ်န့ၣ်တဂ့ၤ-ပအဲၣ်ဒိးသ့ၣ်ညါတၢ်လၢ န သ့ၣ်ညါအီၤမ့ၢ်မနုၤလဲၣ်န့ၣ်လီၤ.	ဝံ​သး​စူၤ တ​ဘၣ် ကွၢ်​တၢ်​စံး​ဆၢ​လၢ​အ့​ထၢၣ်​နဲး​မ့​တ​မ့ၢ်​လံာ်​တၢ်​ကွဲး​နီၣ်​ကွဲး​ဃါ​အ​ဂၤ​တ​ဖၣ်ဒ်​သိး​က​မၤ​စၢၤ​နၤ​လၢ​န​က​စံး​ဆၢ​တၢ်​သံ​ကွၢ်​အ​ဂီၢ်​တ​ဂ့ၤ-ပ​သး​အိၣ်​သ့ၣ်​ညါ​ဘၣ်​တၢ်​လၢ န သ့ၣ်​ညါ​အီၤ​န့ၣ်​လီၤ.	T2	N/A	N/A
Page 2: Explanatory text 4	This survey is anonymous. Your answers will be private.		တၢ်ဃုသ့ၣ်ညါမၤလိတခါအံၤန့ၣ်တထၢ၀ဲဒၣ်ပှၤမံၤပှၤသၣ်ဘၣ်. နတၢ်စံးဆၢန့ၣ်ပှၤလၢကသ့ၣ်ညါအီၤကမ့ၢ်ဒၣ်နကစၢ်န့ၣ်လီၤ.	တၢ်​ဃု​ထံၣ်​သ့ၣ်​ညါ​အံၤ​တ​ပာ်​ဖျါ​ထီၣ်​ပှၤ​အ​မံၤ​အ​သၣ်​ဘၣ်.န​တၢ်​စံး​ဆၢ​သ့ၣ်​တ​ဖၣ်​အံၤ​တၢ်​က​ပာ်​ခူၣ်​သူၣ်​အီၤ​န့ၣ်​လီၤ.	T1	N/A	N/A
Page 3: Heading	SECTION 1: QUESTIONS ABOUT HIV / AIDS		တၢ်နီၤဖး ၁ - တၢ်သံကွၢ်ဘၣ်ဃးဒီး HIV / AIDS	တၢ်​နီၤ​ဖး၁-တၢ်​သံ​ကွၢ်​တ​ဖၣ်​ဘၣ်​ဃး HIV / AIDS	T2	N/A	တၢ်​နီၤ​ဖး၁-တၢ်​သံ​ကွၢ်​တ​ဖၣ်​ဘၣ်​ဃး HIV (အံးအါဘံၣ်) / AIDS (အ့ၣ်အါဒံၢ်အဲးစ်)
Page 3: Explanatory text	This section asks you about your knowledge about human immunodeficiency virus (HIV) and / or acquired immunodeficiency syndrome (AIDS) and how HIV is passed on. This is not to test or quiz you; it is just to give us an understanding of what different community members know about HIV / AIDS.		တၢ်နီၤဖးတခါအံၤကသံကွၢ်နၤဘၣ်ဃးနတၢ်နၢ်ပၢၢ်ဘၣ်ဃးဘဲရၢးစ်မၤစှၤလီၤပှၤကညီအနီၢ်ခိဂံၢ်တြီဆၢတၢ်ဆူးတၢ်ဆါ(HIV)ဒီး,မ့တမ့ၢ် ဂံၢ်တြီဆၢတၢ်ဆူးတၢ်ဆါအတၢ်ဆါဖှိၣ်လၢအကဲထီၣ်(AIDS)ဒီးမ့ၢ် HIV အံၤရၤလီၤအသးဆူပှၤအဂၤတဂၤအအိၣ်ဒ်လဲၣ်န့ၣ်လီၤ. တၢ်အံၤတမ့ၢ်တၢ်မၤကွၢ်နၤမ့တမ့ၢ်တၢ်သံကွၢ်သံဒိးနၤလၢတၢ်နၢၤတၢ်ဃၣ်ကွံာ်အဂီၢ်ဘၣ်. တၢ်အံၤမ့ၢ်ထဲဒၣ်လၢတၢ်ကဟ့ၣ်ပှၤဒီးတၢ်နၢ်ပၢၢ်တခါလၢပှၤတ၀ၢဖိလၢအတဒ်သိးလိာ်အသးတဖၣ်သ့ၣ်ညါတၢ်ဂ့ၢ်ဘၣ်ဃးဒီး HIV / AIDS ဒ်လဲၣ်န့ၣ…	တၢ်​နီၤ​ဖး​တ​ဆၢ​အံၤ​သံ​ကွၢ်​ဝဲ​န​တၢ်​သ့ၣ်​ညါ​နၢ်​ပၢၢ်​ဘၣ်​ဃး​တၢ်​ဆါ​ဃၢ်​လၢ​မၤ​စှၤ​လီၤ​ပှၤ​က​ညီ​နီၢ်​ခိ​ဂံၢ်​တြီ​ဆၢ​(HIV)ဒီး မ့​တ​မ့ၢ်​တၢ်ဒိး​န့ၢ်​ဘၣ်​တၢ်​ဆါ​ဃၢ်​လၢ​မၤ​စှၤ​လီၤ​ပှၤ​က​ညီ​နီၢ်​ခိ​ဂံၢ်​တြီ​ဆၢ​တၢ်​ဆါ​ပ​နီၣ်​ဖှိၣ်​(AIDS)ဒီး HIV အံၤ​ရၤ​လီၤ​အ​သးဒ်​လဲၣ်​န့ၣ်​လီၤ.တၢ်​အံၤ​တ​မ့ၢ်​တၢ်ဒိး​စဲး​နၤ​မ့​တ​မ့ၢ်​တၢ်​သံ​ကွၢ်​ပှိၤ​ပှီၢ်​နၤ​ဘၣ်-တၢ်​အံၤ​မ့ၢ်ဒၣ်​ထဲ​လၢ​ကဒုး​သ့ၣ်​ညါ​နၢ်​ပၢၢ်​ပှၤ​ဘၣ်​ဃး​ပှၤ​တ…	T2	When ‘human immune deficiency virus’ is written in Karen language and the English word ‘HIV’ is included in parentheses, it could be confusing for the readers who do not read English alphabets. He was confused although he knew ‘HIV’. Many people are familiar with ‘HIV’, but not ‘human immunodeficiency virus’. And since there are many ‘HIV’ words throughout the questionnaire, it would be good to i…	တၢ်​နီၤ​ဖး​တ​ဆၢ​အံၤ​သံ​ကွၢ်​ဝဲ​န​တၢ်​သ့ၣ်​ညါ​နၢ်​ပၢၢ်​ဘၣ်​ဃး​တၢ်​ဆါ​ဃၢ်​လၢ​မၤ​စှၤ​လီၤ​ပှၤ​က​ညီ​နီၢ်​ခိ​ဂံၢ်​တြီ​ဆၢ​(HIV - အံးအါဘံၣ်)ဒီး မ့​တ​မ့ၢ်​တၢ်ဒိး​န့ၢ်​ဘၣ်​တၢ်​ဆါ​ဃၢ်​လၢ​မၤ​စှၤ​လီၤ​ပှၤ​က​ညီ​နီၢ်​ခိ​ဂံၢ်​တြီ​ဆၢ​တၢ်​ဆါ​ပ​နီၣ်​ဖှိၣ်​(AIDS - အ့ၣ်အါဒံၢ်အဲးစ်)ဒီး HIV အံၤ​ရၤ​လီၤ​အ​သးဒ်​လဲၣ်​န့ၣ်​လီၤ.တၢ်​အံၤ​တ​မ့ၢ်​တၢ်ဒိး​စဲး​နၤ​မ့​တ​မ့ၢ်​တၢ်​သံ​ကွၢ်​ပှိၤ​ပှီၢ်​နၤ​ဘၣ်-တၢ်​အံၤ​မ့ၢ်ဒၣ်​ထဲ​လၢ​ကဒုး​သ့ၣ…
Page 3: Q1.1	Have you heard of HIV and / or AIDS? (Tick one)		မ့ၢ်နနၢ်ဟူဘၣ် HIV ဒီး,မ့တမ့ၢ် AIDS ဧါ. (တိၤနီၣ်တခါ)	န​နၢ်​ဟူ​ဘၣ် HIV ဒီး မ့​တ​မ့ၢ် AIDS အ​ဂ့ၢ်​တ​ဘျီ​ဘျီ​ဧါ. (တိၤ​နီၣ်​ဃာ်​တ​ခါ)	T2	N/A	န​နၢ်​ဟူ​ဘၣ် HIV (အံးအါဘံၣ်) ဒီး မ့​တ​မ့ၢ် AIDS (အ့ၣ်အါဒံၢ်အဲးစ်) အ​ဂ့ၢ်​တ​ဘျီ​ဘျီ​ဧါ. (တိၤ​နီၣ်​ဃာ်​တ​ခါ)
Page 3: Q1.2	Is an HIV test done whenever someone has a blood test in Australia? (Tick one)		တဘျီလၢ်လၢ်ဖဲပှၤတဂၤမၤ၀ဲဒၣ်သွံၣ်အတၢ်မၤကွၢ်လၢအီးစတြ့လယါအပူၤအခါန့ၣ်မ့ၢ်အမၤကွၢ်၀ဲဒၣ် HIV ဧါ. (တိၤနီၣ်တခါ)	ဖဲ​ကီၢ်​အီး​စ​တြ့​လ​ယါ​အ​ပူၤ​န့ၣ်​ပှၤ​တ​ဂၤ​ဂၤ​မၤ​ကွၢ်​အ​သွံၣ်​တ​ဘျီ​လၢ်​လၢ်​န့ၣ်,မ့ၢ်​တၢ်​မၤ​ကွၢ်​စ့ၢ်​ကီး HIV ကိး​ဘျီဒဲး​ဧါ. (တိၤ​နီၣ်​ဃာ်​တ​ခါ)	T2	See comment Row 126	ဖဲ​ကီၢ်​အီး​စ​တြ့​လ​ယါ​အ​ပူၤ​န့ၣ်​ပှၤ​တ​ဂၤ​ဂၤ​မၤ​ကွၢ်​အ​သွံၣ်​တ​ဘျီ​လၢ်​လၢ်​န့ၣ်,မ့ၢ်​တၢ်​မၤ​ကွၢ်​စ့ၢ်​ကီး HIV (အံးအါဘံၣ်) ကိး​ဘျီဒဲး​ဧါ. (တိၤ​နီၣ်​ဃာ်​တ​ခါ)
Page 3: Q1.3	Is it safe to have sex without a condom with someone who has VERY LOW amounts of HIV in their blood? (Tick one)		တၢ်အိၣ်ဃုာ်ဒီးပှၤတဂၤလၢအအိၣ်ဒီး HIV အဃၢ် စှၤကိာ်ဖိ လၢအသွံၣ်အကျါလၢတအိၣ်ဒီးတၢ်သူတၢ်ဖျီၣ်(condom) တခါဘၣ်န့ၣ်မ့ၢ်အပူၤဖျဲး၀ဲဒၣ်ဧါ. (တိၤနီၣ်တခါ)	န​မ့ၢ်​မံ​ဃုာ်ဒီး​ပှၤ​တ​ဂၤ​ဂၤ​လၢ​အ​အိၣ်ဒီး HIV တၢ်​ဆါ​ဃၢ်​ပ​တီၢ် လၢ​အ​ဂံၢ်​စၢ်ဒိၣ်​မး လၢ​အ​သွံၣ်​ကျါဒီး​န​မ့ၢ်​တ​စူး​ကါ​ထ့ၣ်​ဖျီၣ်​န့ၣ်,တၢ်​အံၤ​မ့ၢ်​အ​ပူၤ​ဘျဲးဒီး​တၢ်​ဘၣ်​ယိၣ်​ဧါ. (တီၤ​နီၣ်​ဃာ်​တ​ခါ)	န​မ့ၢ်​မံ​ဃုာ်ဒီး​ပှၤ​တ​ဂၤ​ဂၤ​လၢ​အ​အိၣ်ဒီး HIV တၢ်​ဆါ​ဃၢ်​ပ​တီၢ် လၢ​အ​ဂံၢ်​စၢ်ဒိၣ်​မး လၢ​အ​သွံၣ်​ကျါဒီး​န​မ့ၢ်​တ​စူး​ကါ​ထ့ၣ်​ဖျီၣ်​န့ၣ်,တၢ်​အံၤ​မ့ၢ်​အ​ပူၤ​ဘျဲးဒီး​တၢ်​ဘၣ်​ယိၣ်​ဧါ. (တီၤ​နီၣ်​ဃာ်​တ​ခါ)	See comment Row 126	န​မ့ၢ်​မံ​ဃုာ်ဒီး​ပှၤ​တ​ဂၤ​ဂၤ​လၢ​အ​အိၣ်ဒီး HIV (အံးအါဘံၣ်) တၢ်​ဆါ​ဃၢ်​ပ​တီၢ် လၢ​အ​ဂံၢ်​စၢ်ဒိၣ်​မး လၢ​အ​သွံၣ်​ကျါဒီး​န​မ့ၢ်​တ​စူး​ကါ​ထ့ၣ်​ဖျီၣ်​န့ၣ်,တၢ်​အံၤ​မ့ၢ်​အ​ပူၤ​ဘျဲးဒီး​တၢ်​ဘၣ်​ယိၣ်​ဧါ. (တီၤ​နီၣ်​ဃာ်​တ​ခါ)
Page 3: Q1.4	Is there non-traditional medication available for people living with HIV so they can live a normal life? (Tick one)	The phrase “normal life” in this question is intended to indicate that the person can function like other people and do everyday things without being impeded by their HIV status. The phrase “non-traditional medication” is intended to refer to pharmaceuticals, as opposed to herbal or alternative medicines.	ဒ်သိးဒီးပှၤလၢအအိၣ်ဒီး HIV တဖၣ်ကအိၣ်မူဘၣ်ပတီၢ်မုၢ်တၢ်အိၣ်မူတခါကသ့အဂီၢ် မ့ၢ်ကသံၣ်ကသီလၢတမ့ၢ်သ့ၣ်ဂံၢ်၀ၣ်စဲန့ၣ်အိၣ်ဧါ. (တိၤနီၣ်တခါ)	ဒ်​သိး​ပှၤ​လၢ​အိၣ်ဒီး HIV တ​ဖၣ်​က​အိၣ်​မူ​အိၣ်​ဂဲၤဒ်​ပှၤ​ပ​တီၢ်​မုၣ်​ဖိ​တ​ဂၤ​အ​ဂီၢ်,မ့ၢ်​က​သံၣ်​က​သီ​(လၢ​တ​မ့ၢ်​က​သံၣ်​သ့ၣ်​ဂံၢ်​ဝၣ်​စဲ)​လၢ​အ​ဝဲ​သ့ၣ်​ဂီၢ်​အိၣ်​တ​ခါ​ခါ​ဧါ. (တိၤ​နီၣ်​ဃာ်​တ​ခါ)	T1	See comment Row 126	ဒ်သိးဒီးပှၤလၢအအိၣ်ဒီး HIV ( အံးအါဘံၣ်) တဖၣ်ကအိၣ်မူဘၣ်ပတီၢ်မုၢ်တၢ်အိၣ်မူတခါကသ့အဂီၢ် မ့ၢ်ကသံၣ်ကသီလၢတမ့ၢ်သ့ၣ်ဂံၢ်၀ၣ်စဲန့ၣ်အိၣ်ဧါ. (တိၤနီၣ်တခါ)
Page 3: Q1.5	Are there any medicines that people can take BEFORE SEX to protect themselves against HIV? (Tick one)		လၢတၢ်ကဒီသဒၢ HIV အဂီၢ်ကသံၣ်လၢတၢ်ကအီလီၤအီၤ တချုးတၢ်အိၣ်ဃုာ်လိာ်သး အခါန့ၣ်အိၣ်တမံၤမံၤဧါ. (တိၤနီၣ်တခါ)	တ​ချုး​လၢ​တၢ်​မံ​ဃုာ်ဒီး​ပှၤ​အ​ဂၤ​အ​ခါ ဒ်​သိး​ပှၤ​ကဒီ​သဒၢ​လီၤ​နီၢ်​က​စၢ်​သး​လၢ HIV တၢ်​ဆါ​ဃၢ်​အ​ဂီၢ်​မ့ၢ်​က​သံၣ်​က​သီ​အိၣ်​တ​ခါ​ခါ​လၢ​ပှၤ​အိ​အီၤ​သ့​အိၣ်​ဧါ. (တိၤ​နီၣ်​ဃါ​တ​ခါ)	န​မ့ၢ်​မံ​ဃုာ်ဒီး​ပှၤ​တ​ဂၤ​ဂၤ​လၢ​အ​အိၣ်ဒီး HIV တၢ်​ဆါ​ဃၢ်​ပ​တီၢ် လၢ​အ​ဂံၢ်​စၢ်ဒိၣ်​မး လၢ​အ​သွံၣ်​ကျါဒီး​န​မ့ၢ်​တ​စူး​ကါ​ထ့ၣ်​ဖျီၣ်​န့ၣ်,တၢ်​အံၤ​မ့ၢ်​အ​ပူၤ​ဘျဲးဒီး​တၢ်​ဘၣ်​ယိၣ်​ဧါ. (တိၤ​နီၣ်​ဃာ်​တ​ခါ)	See comment Row 126	န​မ့ၢ်​မံ​ဃုာ်ဒီး​ပှၤ​တ​ဂၤ​ဂၤ​လၢ​အ​အိၣ်ဒီး HIV (အံးအါဘံၣ်) တၢ်​ဆါ​ဃၢ်​ပ​တီၢ် လၢ​အ​ဂံၢ်​စၢ်ဒိၣ်​မး လၢ​အ​သွံၣ်​ကျါဒီး​န​မ့ၢ်​တ​စူး​ကါ​ထ့ၣ်​ဖျီၣ်​န့ၣ်,တၢ်​အံၤ​မ့ၢ်​အ​ပူၤ​ဘျဲးဒီး​တၢ်​ဘၣ်​ယိၣ်​ဧါ. (တိၤ​နီၣ်​ဃာ်​တ​ခါ)
Page 3: Q1.6	If you think there is a medicine that people can take before sex to protect themselves against HIV, what is the name of the medicine? (Tick one)		ဖဲနမ့ၢ်ဆိကမိၣ်လၢကသံၣ်လၢတၢ်အီလီၤအီၤတချုးတၢ်အိၣ်ဃုာ်လိာ်သးဒီးဒီသဒၢ၀ဲဒၣ် HIV န့ၢ်၀ဲဒၣ်မ့ၢ်အိၣ်န့ၣ်,ကသံၣ်၀ဲန့ၣ်အမံၤဒ်လဲၣ်. (တိၤနီၣ်တခါ)	တ​ချုး​လၢ​တၢ်​မံ​ဃုာ်ဒီး​ပှၤ​အ​ဂၤ​အ​ခါ ဒ်​သိး​ပှၤ​ကဒီ​သဒၢ​လီၤ​နီၢ်​က​စၢ်​သး​လၢ HIV တၢ်​ဆါ​ဃၢ်​အ​ဂီၢ်​န​မ့ၢ်​ဆိ​က​မိၣ်​လၢ​က​သံၣ်​က​သီ​အိၣ်​တ​ခါ​ခါ​လၢ​ပှၤ​အိ​အီၤ​သ့​အိၣ်​ဝဲဒီး,က​သံၣ်​က​သီ​အံၤ​အ​မံၤဒ်​လဲၣ်. (တိၤ​နီၣ်​ဃာ်​တ​ခါ)	T2	N/A	တ​ချုး​လၢ​တၢ်​မံ​ဃုာ်ဒီး​ပှၤ​အ​ဂၤ​အ​ခါ ဒ်​သိး​ပှၤ​ကဒီ​သဒၢ​လီၤ​နီၢ်​က​စၢ်​သး​လၢ HIV (အံးအါဘံၣ်) တၢ်​ဆါ​ဃၢ်​အ​ဂီၢ်​န​မ့ၢ်​ဆိ​က​မိၣ်​လၢ​က​သံၣ်​က​သီ​အိၣ်​တ​ခါ​ခါ​လၢ​ပှၤ​အိ​အီၤ​သ့​အိၣ်​ဝဲဒီး,က​သံၣ်​က​သီ​အံၤ​အ​မံၤဒ်​လဲၣ်. (တိၤ​နီၣ်​ဃာ်​တ​ခါ)
Page 3: Q1.6 Box 1	The name of the medicine is (please specify):		ကသံၣ်န့ၣ်အမံၤမ့ၢ်၀ဲ(၀ံသးစူၤတဲဖျါလီၤတံၢ်အီၤ)-	က​သံၣ်​အံၤ​အ​မံၤ​မ့ၢ်​ဝဲ (ဝံ​သး​စူၤ​တဲ​ဖျါ​လီၤ​တံၢ်​လီၤ​ဆဲး)-	T2	N/A	N/A
Page 3: Q1.6 Box 2	I don’t know the name of the medicine.		ကသံၣ်အမံၤန့ၣ်ယတသ့ၣ်ညါဘၣ်.	ယ​တ​သ့ၣ်​ညါ​က​သံၣ်​အ​မံၤ​ဘၣ်.	T2	N/A	N/A
Page 4: Heading	SECTION 2: QUESTIONS ABOUT OTHER SEXUALLY TRANSMITTED INFECTIONS		တၢ်နီၤဖး ၂- တၢ်သံကွၢ်ဘၣ်ဃးတၢ်ဘၣ်ကူဘၣ်ဂာ်ခီဖျိသွံၣ်ထံးလၢအဂၤတဖၣ်	တၢ်​နီၤ​ဖး၂-တၢ်​သံ​ကွၢ်​တ​ဖၣ်​ဘၣ်​ဃး​မုၣ်​ခွါ​သွံၣ်​ထံး​တၢ်​ရ့​လိာ်​အ​တၢ်​ဆါ​ဃၢ်​ဘၣ်​ကူ​ဘၣ်​ဂာ်​အ​ဂၤ​တ​ဖၣ်	T2	N/A	N/A
Page 4: Explanatory text	This section asks you about your knowledge of other sexually transmitted infections (STIs). This is not to test or quiz you; it is just to give us an understanding of what different community members know about STIs.	Only use the equivalent of the acronym STI if it is likely to make sense in the translated language; otherwise, please just replace all references to the acronym with the translated version of the full term, sexually transmitted infections.	တၢ်နီၤဖးတခါအံၤသံကွၢ်နၤဘၣ်ဃးဒီးနတၢ်သ့ၣ်ညါနၢ်ပၢၢ်လၢအမ့ၢ်၀ဲဒၣ်တၢ်ဘၣ်ကူဘၣ်ဂာ်ခီဖျိသွံၣ်ထံး(STIs)လၢအဂၤတဖၣ်န့ၣ်လီၤ. တၢ်အံၤတမ့ၢ်တၢ်မၤကွၢ်နၤမ့တမ့ၢ်တၢ်သံကွၢ်သံဒိးနၤလၢတၢ်နၢၤတၢ်ဃၣ်ကွံာ်အဂီၢ်ဘၣ်. တၢ်အံၤမ့ၢ်ထဲဒၣ်တၢ်ကဟ့ၣ်ပှၤဒီးတၢ်နၢ်ပၢၢ် တခါလၢပှၤတ၀ၢဖိ လၢအတဒ်သိးလိာ်အသးတဖၣ်သ့ၣ်ညါဘၣ်ဃးဒီး STIs ဒ်လဲၣ်န့ၣ်လီၤ.	တၢ်​နီၤ​ဖး​တ​ဆၢ​အံၤ​သံ​ကွၢ်​ဝဲ​န​တၢ်​သ့ၣ်​ညါ​နၢ်​ပၢၢ်​ဘၣ်​ဃး​မုၣ်​ခွါ​သွံၣ်​ထံး​တၢ်​ရ့​လိာ်​အ​တၢ်​ဆါ​ဃၢ်​ဘၣ်​ကူ​ဘၣ်​ဂာ်​အ​ဂၤ​တ​ဖၣ် (SITs) အ​ဂ့ၢ်​အ​ကျိၤ​န့ၣ်​လီၤ.တၢ်​အံၤ​တ​မ့ၢ်​တၢ်ဒိး​စဲး​နၤ​မ့​တ​မ့ၢ်​တၢ်​သံ​ကွၢ်​ပှိၤ​ပှီၢ်​နၤ​ဘၣ်-တၢ်​အံၤ​မ့ၢ်ဒၣ်​ထဲ​လၢ​ကဒုး​သ့ၣ်​ညါ​နၢ်​ပၢၢ်​ပှၤ​ဘၣ်​ဃး​ပှၤ​တ​ဝၢ​ဖိ​လီၤ​ဆီ​အ​ဂၤ​သ့ၣ်​တ​ဖၣ်​နၢ်​ပၢၢ်​ဘၣ်​ဃး STIs အ​ဂ့ၢ်​မ​နုၤ​လဲၣ်​န့ၣ်​လီၤ.	T2	N/A	N/A
Page 4: Q2.1	Have you heard of the following sexually transmitted infections (STIs)? (Tick as many as you know)		မ့ၢ်နနၢ်ဟူဘၣ်တၢ်ဘၣ်ကူဘၣ်ဂာ်ခီဖျိသွံၣ်ထံးတဖၣ်(STIs)လၢအအိၣ်လၢလာ်န့ၣ်ဧါ. (တိၤနီၣ်အီၤအါခါဒ်နအဲၣ်ဒိးမၤနီၣ်အီၤအသိးတက့ၢ်)	မ့ၢ်​န​နၢ်​ဟူ​ဘၣ်​မုၣ်​ခွါ​သွံၣ်​ထံး​တၢ်​ရ့​လိာ်​အ​တၢ်​ဆါ​ဃၢ်​ဘၣ်​ကူ​ဘၣ်​ဂာ်​(STIs)​လၢ​လာ်​သ့ၣ်​တ​ဖၣ်​အံၤ​တ​ဘျီ​ဘျီ​ဧါ. (တိၤ​နီၣ်​ဃာ်​တၢ်​လၢ​န​သ့ၣ်​ညါ​တ​ဖၣ်​ခဲ​လၢာ်)	T2	N/A	N/A
	Gonorrhoea		ကနိၣ်ဃဲသဲတၢ်ဆါ (Gonorrhoea)	က​နိၣ်​ဃဲ​သဲ​တၢ်​ဆါ​(Gonorrhoea)	Same	N/A	N/A
	Syphilis		ဆ့းဖလ့းဃဲသဲတၢ်ဆါ (Syphilis )	ဆ့ၣ်​ဖ​လ့း​ဃဲ​သဲ​တၢ်​ဆါ​(Syphilis)	Same	N/A	N/A
	Chlamydia		ခလၢးမံဒယၣ်ဃဲသဲတၢ်ဆါ (Chlamydia)	ခၠ့​လၤ​မဲၤဒံ​(ယ)​တၢ်​ဆါ​(Chlamydia)	Same	N/A	N/A
	I haven’t heard of any of them		ယတနၢ်ဟူဘၣ်တၢ်ဆါသ့ၣ်တဖၣ်အံၤနီတဘျီဘၣ်	ယ​တ​နၢ်​ဟူ​ဘၣ်​တၢ်​ဆါ​သ့ၣ်​တ​ဖၣ်​အံၤ​နီ​တ​ဘျီ​ဘၣ်	Same	N/A	N/A
Page 4: Q2.2	Can a person have an STI without any symptoms? (Tick one)		မ့ၢ်ပှၤတဂၤအိၣ်ဒီး STI တခါလၢအတၢ်ဆါပနီၣ်တအိၣ်နီတမံၤဘၣ်န့ၣ်သ့ဧါ. (တိၤနီၣ်တခါ)	မ့ၢ်​ပှၤ​တ​ဂၤ​ဂၤ​အိၣ်ဒီး STI ဘၣ်​ဆၣ်​တ​အိၣ်ဒီး​တၢ်​ဆါ​ပ​နီၣ်​သ့ၣ်​တ​ဖၣ်​သ့​ဧါ. (တိၤ​နီၣ်​ဃာ်​တ​ခါ)	T2	N/A	N/A
Page 4: Q2.3	Can a person with ONLY one sexual partner get an STI through sex? (Tick one)	The text ONLY has been put in capital letters for emphasis. If capital letters is not appropriate in the translation please use another technique for emphasising the word.	မ့ၢ်ပှၤတဂၤလၢအအိၣ်ဒီး ပှၤထဲတဂၤ လၢအအိၣ်ဃုာ်၀ဲဒၣ်န့ၣ်မၤန့ၢ် STI တၢ်ဆါတခါခီဖျိသွံၣ်ထံးန့ၣ်သ့ဧါ. (တိၤနီၣ်တခါ)	ပှၤ​လၢ​အ​အိၣ်ဒီး​မါ ဝၤ ထဲ​တ​ဂၤ​အံၤဒိး​န့ၢ်​ဘၣ် STI ခီ​ဖျိ​တၢ်​မံ​ဃုာ်​လိာ်​သး​က​သ့​ဧါ. (တိၤ​နီၣ်​ဃာ်​တ​ခါ)	T2	N/A	N/A
Page 4: Q2.4	Can some STIs make it harder for women to get pregnant? (Tick one)		မ့ၢ် STIs တၢ်ဆါတနီၤမၤကီမၤခဲဒိၣ်ထီၣ်ပိာ်မုၣ်တဖၣ်လၢအကအိၣ်ထီၣ်ဒီးဟုးသးန့ၣ်သ့ဧါ.(တိၤနီၣ်တခါ)	STI တ​နီၤ​အံၤဒုး​ကဲ​ထီၣ်​တၢ်​ကီ​တၢ်​ခဲ​လၢ​ပှၤ​ပိာ်​မုၣ်​သ့ၣ်​တ​ဖၣ်​က​အိၣ်ဒီး​ဟုး​သး​သ့​ဧါ. (တိၤ​နီၣ်​ဃာ်​တ​ခါ)	T2	N/A	N/A
Page 5: Heading	SECTION 3: QUESTIONS ABOUT HEPATITIS B		တၢ်နီၤဖး ၃ - တၢ်သံကွၢ်ဘၣ်ဃးသူၣ်ညိးတၢ်ဆါ ဘံၣ် (HEPATITIS B)	တၢ်​နီၤ​ဖး၃- တၢ်​သံ​ကွၢ်​တ​ဖၣ်​ဘၣ်​ဃး​သူၣ်​တၢ်​ဆါ B	T1	N/A	N/A
Page 5: Explanatory text	This section asks you about your knowledge of hepatitis B and how it is passed on.		တၢ်နီၤဖးတခါအံၤသံကွၢ်နၤဘၣ်ဃးနတၢ်သ့ၣ်ညါနၢ်ပၢၢ်လၢသူၣ်ညိးတၢ်ဆါဘံၣ်အဖီခိၣ်ဒီးမ့ၢ်တၢ်ဆါရၤလီၤအသးဒ်လဲၣ်န့ၣ်လီၤ.	တၢ်​နီၤ​ဖး​တ​ဆၢ​အံၤ​သံ​ကွၢ်​ဝဲ​န​တၢ်​သ့ၣ်​ညါ​နၢ်​ပၢၢ်​ဘၣ်​ဃး သူၣ်​တၢ်​ဆါ B အ​ဂ့ၢ်​အ​ကျိၤဒီး​အ​ဘၣ်​ကူ​ဘၣ်​ဂာ်ဒ်​လဲၣ်​အ​ဂ့ၢ်​န့ၣ်​လီၤ.	T1	N/A	N/A
Page 5: Q3.1	Which of the following best describes you? (Tick one)		တၢ်လၢလာ်လၢအနဲၣ်ဖျါတၢ်လၢအမ့ၢ်၀ဲဒၣ်နၤအဂ့ၤကတၢၢ်ဖဲလဲၣ်တခါလဲၣ်. (တိၤနီၣ်တခါ)	တၢ်​အိၣ်​သး​လၢ​လာ်​တ​ဖၣ်​အံၤ​အ​ကျါ​တၢ်​လၢ​အ​ပာ်​ဖျါ​ထီၣ်​နၤ​အ​ဂ့ၤ​က​တၢၢ်​န့ၣ်​မ့ၢ်​ဖဲ​လဲၣ်​တ​ခါ​လဲၣ်. (တိၤ​နီၣ်​ဃာ်​တ​ခါ)	T2	N/A	N/A
	I have heard of hepatitis but I don’t know if it was hepatitis B or another type of hepatitis (for example, hepatitis A or hepatitis C)		ယနၢ်ဟူဘၣ်တ့ၢ်သူၣ်ညိးတၢ်ဆါတဖၣ်သနာ်က့ယတသ့ၣ်ညါမ့ၢ်သူၣ်ညိးတၢ်ဆါဘံၣ်မ့တမ့ၢ်ကဲသူၣ်ညိးတၢ်ဆါအဂၤတကလုာ်(အဒိန့ၣ်,သူၣ်ညိးတၢ်ဆါအ့ၣ်မ့တမ့ၢ်သူၣ်ညိးတၢ်ဆါစံၣ်)န့ၣ်ယနီၤဖးတဘၣ်ဘၣ်.	ယ​နၢ်​ဟူ​ဘၣ်​သူၣ်​တၢ်​ဆါ​အ​ဂ့ၢ်​အ​ကျိၤ​ဘၣ်​ဆၣ်​တၢ်​အံၤ​မ့ၢ်​သူၣ်​တၢ်​ဆါ B ဧါ​မ့​တ​မ့ၢ်​သူၣ်​တၢ်​ဆါ​အ​ဂၤ​တ​က​လုာ်​ဧါ​(အဒိ,သူၣ်​တၢ်​ဆါ A မ့​တ​မ့ၢ်​သူၣ်​တၢ်​ဆါ C)​န့ၣ်​ယ​တ​သ့ၣ်​ညါ​ဘၣ်	T1	N/A	N/A
	I have heard of hepatitis B AND hepatitis C but I don’t know the difference between them	The text AND has been put in capital letters for emphasis. If capital letters is not appropriate in the translation please use another technique for emphasising the word.	ယနၢ်ဟူဘၣ်တ့ၢ်သူၣ်ညိးတၢ်ဆါဘံၣ်ဒီးသူၣ်ညိးတၢ်ဆါစံၣ်သနာ်က့ယတသ့ၣ်ညါတၢ်ခံခါန့ၣ်အတၢ်လီၤဆီဘၣ်.	ယ​နၢ်​ဟူ​ဘၣ်​သူၣ်​တၢ်​ဆါ B ဒီး သူၣ်​တၢ်​ဆါ C အ​ဂ့ၢ်​အ​ကျိၤ​ဘၣ်​ဆၣ်​ယ​တ​သ့ၣ်​ညါ​အ​တၢ်​လီၤ​ဆီ​လိာ်​သး​ဘၣ်	T1	N/A	N/A
	I have not heard of hepatitis B	The text not has been put in bold for emphasis. If bold text is not appropriate in the translation please use another technique for emphasising the word.	ယတနၢ်ဟူဘၣ် သူၣ်ညိးတၢ်ဆါ ဘံၣ် ဘၣ်	ယ​တ​နၢ်​ဟူ​ဘၣ်​သူၣ်​တၢ်​ဆါ B အ​ဂ့ၢ်​အ​ကျိၤ​ဘၣ်	T2	N/A	N/A
	I have heard of hepatitis B and I know what it is		ယနၢ်ဟူဘၣ်သူၣ်ညိးတၢ်ဆါဘံၣ်ဒီးယသ့ၣ်ညါအမ့ၢ်တၢ်မနုၤလဲၣ်ဘၣ်လီၤ.	ယ​နၢ်​ဟူ​ဘၣ်​သူၣ်​တၢ်​ဆါ B အ​ဂ့ၢ်​အ​ကျိၤ​ဘၣ်​ဆၣ်​အ​မ့ၢ်​တၢ်​မ​နုၤ​လဲၣ်​န့ၣ်​ယ​တ​သ့ၣ်​ညါ​ဘၣ်	ယနၢ်ဟူဘၣ်သူၣ်ညိးတၢ်ဆါဘံၣ်ဒီးယသ့ၣ်ညါအမ့ၢ်တၢ်မနုၤလဲၣ်လီၤ.	N/A	N/A
Page 5: Q3.2	Is there a vaccine (injection) to stop people from getting hepatitis B? (Tick one)		ကသံၣ်ဒီသဒၢ(ကသံၣ်ဆဲး)လၢတၢ်ကပာ်ပတုာ်ပှၤကမျၢၢ်ဒ်သိးအသုတမၤန့ၢ်သူၣ်ညိးတၢ်ဆါဘံၣ်န့ၣ်အိၣ်တခါခါဧါ. (တိၤနီၣ်တခါ)	မ့ၢ်​က​သံၣ်ဒီ​သဒၢ​(က​သံၣ်​ဆဲး)​လၢ​အ​က​ပ​တုာ်​ပှၤ​က​ညီ​လၢ​ကဒိး​န့ၢ်​ဘၣ်​သူၣ်​တၢ်​ဆါ B အိၣ်​တ​ခါ​ခါ​ဧါ. (တိၤ​နီၣ်​ဃာ်​တ​ခါ)	T2	N/A	N/A
Page 5: Q3.3	Can you get hepatitis B from swallowing food or water containing the faeces (poo) of an infected person? (Tick one)	There is no need to translate the informal ‘poo’ if people are likely to understand the translated term for ‘faeces’	ခီဖျိတၢ်ယုၢ်လီၤဘၣ်တၢ်အီၣ်တၢ်အီမ့တမ့ၢ်ထံလၢအဘၣ်အၢဘၣ်သီဒီးပှၤလၢအအိၣ်ဒီးတၢ်ဆါတဂၤအအ့ၣ်န့ၣ်နမၤန့ၢ်သူၣ်ညိးတၢ်ဆါဘံၣ်သ့ဧါ. (တိၤနီၣ်တခါ)	န​မ့ၢ်​ယုၢ်​နုာ်​လီၤ​ဘၣ်​ထံ​လၢ​အ​အိၣ်​ဃုာ်ဒီး​ပှၤ​လၢ​အဒိး​န့ၢ်​ဘၣ်​တၢ်​ဆါ​ဃၢ်​တ​ဂၤ​အ​အ့ၣ်​န့ၣ်,နဒိး​န့ၢ်​ဘၣ်​သူၣ်​တၢ်​ဆါ B သ့​ဧါ. (တိၤ​နီၣ်​ဃာ်​တ​ခါ)	T1	It is translated as dirty water, not as ‘water contaminated with infected faeces’.	No change deemed necessary. 'Dirty water' captures the intended meaning.
Page 5: Q3.4	Is there non-traditional medicine that can make the hepatitis B virus completely go away from a person's body? (Tick one)	See above note re: meaning of “non-traditional medicine”	ကသံၣ်လၢတမ့ၢ်သ့ၣ်ဂံၢ်၀ၣ်စဲလၢအမၤဟါမၢ်ကွံာ်သူၣ်ညိးတၢ်ဆါဘံၣ်ခဲလၢာ်ခဲဆ့လၢပှၤတဂၤအနီၢ်ခိအပူၤန့ၣ်အိၣ်ဧါ. (တိၤနီၣ်တခါ)	မ့ၢ်​က​သံၣ်​က​သီ​(လၢ​တ​မ့ၢ်​က​သံၣ်​သ့ၣ်​ဂံၢ်​ဝၣ်​စဲ)​လၢ​အ​မၤ​လီၤ​မၢ်​ကွံာ်​သူၣ်​တၢ်​ဆါ B တၢ်​ဆါ​ဃၢ်​လၢာ်​လၢာ်​ဆ့​ဆ့​လၢ​ပှၤ​တ​ဂၤ​အ​နီၢ်​ခိ​အ​ပူၤ​အိၣ်​တ​ခါ​ခါ. (တိၤ​နီၣ်​ဃာ်​တ​ခါ)	T1	N/A	N/A
Page 5: Q3.5	Can hepatitis B normally be passed on through sex without a condom? (Tick one)		မ့ၢ်သူၣ်ညိးတၢ်ဆါဘံၣ်အံၤညီနုၢ်ရၤလီၤအသးခီဖျိတၢ်အိၣ်ဃုာ်လိာ်သးလၢတအိၣ်ဒီးတၢ်ဖျီၣ်တခါန့ၣ်သ့ဧါ. (တိၤနီၣ်တခါ)	ညီ​နုၢ်​န့ၣ်,သူၣ်​တၢ်​ဆါ B အံၤ​ဘၣ်​ကူ​ဘၣ်​ဂာ်​ခီ​ဖျိ​တၢ်​မံ​ဃုာ်​လိာ်​သး​လၢ​တၢ်​တ​စူး​ကါ​ထ့ၣ်​ဖျီၣ်​အ​ဃိ​သ့​ဧါ. (တိၤ​နီၣ်​ဃာ်​တ​ခါ)	T2	N/A	N/A
Page 5: Q3.6	Can hepatitis B normally be passed on by sharing a toothbrush or shaving razor? (Tick one)		မ့ၢ်သူၣ်ညိးတၢ်ဆါဘံၣ်အံၤညီနုၢ်ရၤလီၤအသးခီဖျိတၢ်နီၤသူတၢ်ထူးမဲတဘိဃီမ့တမ့ၢ်ဒီလူၤတၢ်အဆူၣ်တခါဃီအဃိန့ၣ်သ့ဧါ.(တိၤနီၣ်တခါ)	ညီ​နုၢ်​န့ၣ်,သူၣ်​တၢ်​ဆါ B အံၤ​ဘၣ်​ကူ​ဘၣ်​ဂာ်​ခီ​ဖျိ​တၢ်​စူး​ကါ​ဃုာ်​တၢ်​ထူး​မဲ​ဘိ​မ့​တ​မ့ၢ်ဒီ​လူၤ​ခၣ်​ဆူၣ်​အ​ဃိ​သ့​ဧါ. (တိၤ​နီၣ်​ဃာ်​တ​ခါ)	T1	N/A	N/A
Page 5: Q3.7	Can hepatitis B normally be passed on by sharing food with an infected person? (Tick one)		မ့ၢ်သူၣ်ညိးတၢ်ဆါဘံၣ်အံၤညီနုၢ်ရၤလီၤအသးခီဖျိတၢ်နီၤအီၣ်သကိးတၢ်အီၣ်တၢ်အီဃုာ်ဒီးပှၤလၢအအိၣ်ဒီးတၢ်ဆါအဃၢ်တဂၤန့ၣ်သ့ဧါ. (တိၤနီၣ်တခါ)	ညီ​နုၢ်​န့ၣ်,သူၣ်​တၢ်​ဆါ B အံၤ​ဘၣ်​ကူၣ်​ဘၣ်​ဂာ်​ခီ​ဖျိ​တၢ်​အီၣ်​ဃုာ်​သ​ကိး​တၢ်​အီၣ်​တၢ်​အီဒီး​ပှၤ​လၢ​အ​ဘၣ်​ကူ​ဘၣ်​ဂၤ​အ​ဃိ​သ့​ဧါ. (တိၤ​နီၣ်​ဃာ်​တ​ခါ)	T1	N/A	N/A
Page 6: Heading	SECTION 4: QUESTIONS ABOUT HEPATITIS C		တၢ်နီၤဖး ၄-တၢ်သံကွၢ်ဘၣ်ဃးသူၣ်ညိးတၢ်ဆါစံၣ် (HEPATITIS C)	တၢ်​နီၤ​ဖး၄- တၢ်​သံ​ကွၢ်​တ​ဖၣ်​ဘၣ်​ဃး​သူၣ်​တၢ်​ဆါ C	T1	N/A	N/A
Page 6: Explanatory text	This section asks you about your knowledge of hepatitis C and how it is passed on.		တၢ်နီၤဖးတခါအံၤသံကွၢ်နၤဘၣ်ဃးနတၢ်သ့ၣ်ညါနၢ်ပၢၢ်ဘၣ်ဃးသူၣ်ညိးတၢ်ဆါစံၣ်ဒီးအတၢ်ရၤလီၤအသးဒ်လဲၣ်အဂ့ၢ်လီၤ.	တၢ်​နီၤ​ဖး​တ​ဆၢ​အံၤ​သံ​ကွၢ်​ဝဲ​န​တၢ်​သ့ၣ်​ညါ​နၢ်​ပၢၢ်​ဘၣ်​ဃး သူၣ်​တၢ်​ဆါ C အ​ဂ့ၢ်​အ​ကျိၤဒီး​အ​ဘၣ်​ကူ​ဘၣ်​ဂာ်ဒ်​လဲၣ်​အ​ဂ့ၢ်​န့ၣ်​လီၤ.	T1	N/A	N/A
Page 6: Q4.1	Which of these statements best describes you? (Tick one)		တၢ်ပာ်ဖျါသ့ၣ်တဖၣ်အံၤနဲၣ်ဖျါတၢ်လၢအမ့ၢ်၀ဲဒၣ်နၤအဂ့ၤကတၢၢ်ဖဲလဲၣ်တခါလဲၣ်.	တၢ်​အိၣ်​သး​လၢ​လာ်​တ​ဖၣ်​အံၤ​အ​ကျါ​တၢ်​လၢ​အ​ပာ်​ဖျါ​ထီၣ်​နၤ​အ​ဂ့ၤ​က​တၢၢ်​န့ၣ်​မ့ၢ်​ဖဲ​လဲၣ်​တ​ခါ​လဲၣ်. (တိၤ​နီၣ်​ဃာ်​တ​ခါ)	T1	N/A	N/A
	I have heard of hepatitis C		ယနၢ်ဟူဘၣ်သူၣ်ညိးတၢ်ဆါစံၣ်လီၤ	ယ​နၢ်​ဟူ​ဘၣ်​သူၣ်​တၢ်​ဆါ C န့ၣ်​လီၤ	T1	N/A	N/A
	I have not heard of hepatitis C	The text not has been put in bold for emphasis. If bold text is not appropriate in the translation please use another technique for emphasising the word.	ယတနၢ်ဟူဘၣ်သူၣ်ညိးတၢ်ဆါစံၣ်ဘၣ်	ယ​တ​နၢ်​ဟူ​ဘၣ်​သူၣ်​တၢ်​ဆါ C ဘၣ်	T1	N/A	N/A
Page 6: Q4.1 Instruction	Go to section 5 below – Q5.1		လဲၤဘၣ်ဆူတၢ်နီၤဖး ၅ လၢအအိၣ်လၢလာ်တက့ၢ် - တၢ်သံကွၢ် ၅.၁	လဲၤ​ဆူ​တၢ်​နီၤ​ဖး၅​လၢ​လာ်​တ​က့ၢ်-တၢ်​သံ​ကွၢ်၅.၁	T1	N/A	N/A
Page 6: Q4.2	Is there a vaccine (injection) to stop people from getting hepatitis C? (Tick one)		ကသံၣ်ဒီသဒၢ(ကသံၣ်ဆဲး)လၢတၢ်ကပာ်ပတုာ်ပှၤကမျၢၢ်ဒ်သိးအသုတမၤန့ၢ်သူၣ်ညိးတၢ်ဆါစံၣ်န့ၣ်အိၣ်တခါခါဧါ. (တိၤနီၣ်တခါ)	မ့ၢ်​က​သံၣ်ဒီ​သဒၢ​(က​သံၣ်​ဆဲး)​လၢ​အ​က​ပ​တုာ်​ပှၤ​က​ညီ​လၢ​ကဒိး​န့ၢ်​ဘၣ်​သူၣ်​တၢ်​ဆါ C အိၣ်​တ​ခါ​ခါ​ဧါ. (တိၤ​နီၣ်​ဃာ်​တ​ခါ)	T1	N/A	N/A
Page 6: Q4.3	Is there non-traditional medicine that can make the hepatitis C virus completely go away from a person's body? (Tick one)	See above note re: meaning of “non-traditional medicine”	ကသံၣ်လၢတမ့ၢ်သ့ၣ်ဂံၢ်၀ၣ်စဲလၢအမၤဟါမၢ်ကွံာ်သူၣ်ညိးတၢ်ဆါစံၣ်ခဲလၢာ်ခဲဆ့လၢပှၤတဂၤအနီၢ်ခိအပူၤန့ၣ်အိၣ်ဧါ. (တိၤနီၣ်တခါ)	မ့ၢ်​က​သံၣ်​က​သီ​(လၢ​တ​မ့ၢ်​က​သံၣ်​သ့ၣ်​ဂံၢ်​ဝၣ်​စဲ)​လၢ​အ​မၤ​လီၤ​မၢ်​ကွံာ်​သူၣ်​တၢ်​ဆါ C တၢ်​ဆါ​ဃၢ်​လၢာ်​လၢာ်​ဆ့​ဆ့​လၢ​ပှၤ​တ​ဂၤ​အ​နီၢ်​ခိ​အ​ပူၤ​အိၣ်​တ​ခါ​ခါ. (တိၤ​နီၣ်​ဃာ်​တ​ခါ)	T1	N/A	N/A
Page 6: Q4.4	Can hepatitis C be passed on by sharing injecting equipment like needles and syringes? (Tick one)		မ့ၢ်တၢ်ရၤလီၤသူၣ်ညိးတၢ်ဆါစံၣ်ခီဖျိတၢ်နီၤသူပီးလီဆဲးတၢ်ဒ်သိးဒီးထးဒီးကသံၣ်ဆဲးအပီၤဘိတဖၣ်န့ၣ်သ့ဧါ. (တိၤနီၣ်တခါ)	သူၣ်​တၢ်​ဆါ C အံၤ​ဘၣ်​ကူ​ဘၣ်​ဂာ်​ခီ​ဖျိ​တၢ်​စူး​ကါ​ဃုာ်​က​သံၣ်​ဆဲး​ပီး​လီ​တ​ဖၣ်ဒ်​အ​မ့ၢ်​ထး​ဆဲး​ဘိဒီး​ထး​ဆဲး​ပီၤ​တ​ဖၣ်​အ​ဃိ​သ့​ဧါ. (တိၤ​နီၣ်​ဃာ်​တ​ခါ)	T2	N/A	N/A
Page 6: Q4.5	Can someone get hepatitis C more than once in their lifetime? (Tick one)		မ့ၢ်ပှၤတဂၤဒိးန့ၢ်သူၣ်ညိးတၢ်ဆါစံၣ်အါန့ၢ်တဘျီလၢအတၢ်အိၣ်မူအပူၤသ့ဧါ.(တိၤနီၣ်တခါ)	လၢ​ပှၤ​တ​ဂၤ​ဂၤ​အ​တၢ်​အိၣ်​မူ​အ​ပူၤ​န့ၣ်,မ့ၢ်ဒိး​န့ၢ်​ဘၣ်​ဘၣ်​သူၣ်​တၢ်​ဆါ ဃ အါ​န့ၣ်​တ​ဘျီ​သ့​ဧါ. (တိၤ​နီၣ်​ဃာ်​တ​ခါ)	T2	to remove ‘ဃ’from ‘သူၣ်တၢ်ဆါ ဃ အါန့ၣ်တဘျီသ့ဧါ'	Change adopted.
Page 6: section 5 heading	SECTION 5: QUESTIONS ABOUT SEXUAL ACTIVITIES AND RELATIONSHIPS		တၢ်နီၤဖး ၅ - တၢ်သံကွၢ်ဘၣ်ဃးသွံၣ်ထံးအတၢ်ဟူးတၢ်ဂဲၤတဖၣ်ဒီးတၢ်ရ့လိာ်မုာ်လိာ်	တၢ်​နီၤ​ဖး၅- တၢ်​သံ​ကွၢ်​တ​ဖၣ်​ဘၣ်​ဃး​မုၣ်​ခွါ​သွံၣ်​ထံး​အ​တၢ်​ဟူး​တၢ်​ဂဲၤဒီး​တၢ်​ရ့​လိာ်​သး​သ့ၣ်​တ​ဖၣ်	T1	N/A	N/A
Page 6: Explanatory text	This section asks you about personal information relating to sexual activities. We understand that this could be sensitive to some people. Your responses will be kept anonymous and confidential.		တၢ်နီၤဖးတခါအံၤသံကွၢ်နၤဘၣ်ဃးနနီၢ်တဂၤအတၢ်ဂ့ၢ်တၢ်ကျိၤလၢအဘၣ်ထွဲဒီးသွံၣ်ထံးအတၢ်ဟူးတၢ်ဂဲၤတဖၣ်န့ၣ်လီၤ. ပနၢ်ပၢၢ်၀ဲဒၣ်လၢပှၤတနီၤအဂီၢ်တၢ်အံၤဘၣ်တဘၣ်ကကဲတၢ်ဂ့ၢ်လၢတနါစိၤဆိကမိၣ်တဲ၀ဲလၢအဂ့ၢ်ဘၣ်. နတၢ်စံးဆၢန့ၣ်တဖျါထီၣ်ဃုာ်ဒီးနမံၤဘၣ်ဒီးတၢ်ကပာ်အီၤဒ်တၢ်ခူၣ်သူၣ်န့ၣ်လီၤ.	တၢ်​နီၤ​ဖး​တ​ဆၢ​အံၤ​သံ​ကွၢ်​ဝဲ​ဘၣ်​ဃး​န​နီၢ်​က​စၢ်​အ​ဂ့ၢ်​အ​ကျိၤ​လၢ​အ​ဘၣ်​ထွဲဒီး​မုၣ်​ခွါ​သွံၣ်​ထံး​တၢ်​ရ့​လိာ်​အ​တၢ်​ဟူး​တၢ်​ဂဲၤ​သ့ၣ်​တ​ဖၣ်​န့ၣ်​လီၤ.ပ​သ့ၣ်​ညါ​နၢ်​ပၢၢ်​လၢ​တၢ်​အံၤ​ဘၣ်​သ့ၣ်​သ့ၣ်​က​မ့ၢ်​တၢ်​ဂ့ၢ်​လၢ​အ​ဘၣ်ဒိ​ဘၣ်​ထံး​ညီ​လၢ​ပှၤ​တ​နီၤ​အ​ဂီၢ်​န့ၣ်​လီၤ.လၢ​န​တၢ်​စံး​ဆၢ​အံၤ​အ​ဂီၢ်​တၢ်​တ​ပာ်​ဖျါ​ထီၣ်​န​မံၤ​ဘၣ်ဒီး​တၢ်​က​ပာ်​ခူ​သူၣ်​အီၤ​န့ၣ်​လီၤ.	T2	N/A	N/A
Page 6: Q5.1	In the past twelve (12) months, how many people have you had sexual intercourse with (vaginal or anal)? (Tick one)		တၢ်နီၤဖးတခါအံၤသံကွၢ်နၤဘၣ်ဃးနနီၢ်တဂၤအတၢ်ဂ့ၢ်တၢ်ကျိၤလၢအဘၣ်ထွဲဒီးသွံၣ်ထံးအတၢ်ဟူးတၢ်ဂဲၤတဖၣ်န့ၣ်လီၤ. ပနၢ်ပၢၢ်၀ဲဒၣ်လၢပှၤတနီၤအဂီၢ်တၢ်အံၤဘၣ်တဘၣ်ကကဲတၢ်ဂ့ၢ်လၢတနါစိၤဆိကမိၣ်တဲ၀ဲလၢအဂ့ၢ်ဘၣ်.နတၢ်စံးဆၢန့ၣ်တဖျါထီၣ်ဃုာ်ဒီးနမံၤဘၣ်ဒီးတၢ်ကပာ်အီၤဒ်တၢ်ခူၣ်သူၣ်န့ၣ်လီၤ	လၢ​အ​ပူၤ​ကွံာ်​တ​ဆံ​ခံ​(၁၂)​လါ​အ​တီၢ်​ပူၤ​န့ၣ်,မ့ၢ်​န​မံ​ဃုာ်​(မုၣ်​ခွါ​မံၤ​ဃုာ်​မ့​တ​မ့ၢ်​မုၣ်​သ​ကိး​မုၣ် ခွါ​သ​ကိး​ခွါ​မံ​ဃုာ်)ဒီး​ပှၤ​ပှဲၤ​ဂၤ​လဲၣ်. (တိၤ​နီၣ်​ဃာ်​တ​ခါ)	လၢ​အ​ပူၤ​ကွံာ်​တ​ဆံ​ခံ​(၁၂)​လါ​အ​တီၢ်​ပူၤ​န့ၣ်,မ့ၢ်​န​မံ​ဃုာ်​(ပိာ်မုၣ်အလၢ် မ့တမ့ၢ် အခံပူၤ​)ဒီး​ပှၤ​ပှဲၤ​ဂၤ​လဲၣ်. (တိၤ​နီၣ်​ဃာ်​တ​ခါ)	N/A	N/A
	I prefer not to answer		ယတအဲၣ်ဒိးစံးဆၢအီၤဘၣ်	ယ​တ​အဲၣ်​သိး​စံး​ဆၢ​ဘၣ်	T1	N/A	N/A
	0		၀ နီတဂၤ	0	T1	N/A	N/A
	1		၁ ဂၤ	1	T1	N/A	N/A
	2 to 5		၂ တုၤ ၅ ဂၤ	၂​တုၤ၅	T1	Some text not visible due to formatting	Formatting corrected
	6 to 10		၆ တုၤ ၁၀ ဂၤ	၆​တုၤ၁၀	T1	Some text not visible due to formatting	Formatting corrected
	11 or more		၁၁ မ့တမ့ၢ် အါဂၤ	၁၁​မ့​တ​မ့ၢ်​အါ​န့ၢ်​အ​န့ၣ်	T1	N/A	N/A
	I can’t remember		ယတသ့ၣ်နီၣ်လၢၤဘၣ်	ယ​တ​သ့ၣ်​နီၣ်​ဘၣ်	T1	N/A	N/A
Page 7: Q5.2	Which of the following best describes the MOST RECENT person you had sex with?(Tick one)	The text MOST RECENT has been put in capital letters for emphasis. If capital letters is not appropriate in the translation please use another technique for emphasising the word.	တၢ်လၢအအိၣ်လၢလာ်လၢအနဲၣ်ဖျါထီၣ်တၢ်အဂ့ၤကတၢၢ်လၢပှၤ လၢခံကတၢၢ် လၢနအိၣ်ဃုာ်ဘၣ်ဒီးအီၤတဂၤန့ၣ်မ့ၢ်ဖဲလဲၣ်တခါလဲၣ်.	တၢ်​အိၣ်​သး​လၢ​လာ်​တ​ဖၣ်​အံၤ​အ​ကျါ​တၢ်​လၢ​အ​ပာ်​ဖျါ​ထီၣ်​ပှၤ​လၢ​န​မံ​ဃုာ် အ​လီၢ်​ခံ​က​တၢၢ် တ​ဂၤ​န့ၣ်​မ့ၢ်​ဖဲ​လဲၣ်​တ​ခါ​လဲၣ်. (တိၤ​နီၣ်​ဃာ်​တ​ခါ)	T2	N/A	N/A
	Someone you are in a committed relationship with (e.g. husband / wife, boyfriend / girlfriend)		ပှၤတဂၤလၢနအၢၣ်လီၤလၢနကအိၣ်ဃုာ်အီၤလၢသးတံၢ်နီၢ်(အဒိ-၀ၤ,မါ,တၢ်အဲၣ်တီခွါ,တၢ်အဲၣ်တီမုၣ်)	ပှၤ​တ​ဂၤ​ဂၤ​လၢ​န​အိၣ်ဒီး​တၢ်​ဘၣ်​ထွဲ​လၢ​အ​အိၣ်ဒီး​တၢ်​အၢၣ်​လီၤ​အီ​လီၤ​(အဒိ-မါ ဝၤ,တၢ်​အဲၣ်​တီ​မုၣ် တၢ်​အဲၣ်​တီ​ခွါ)	T2	N/A	N/A
	A casual sex partner	By casual sex partner we mean a person who the survey respondent is NOT in a committed relationship with	တံၤသကိးလၢနမံဃုာ်အိၣ်ဃုာ်အီၤတဘျီတဘျီ	ပှၤ​လၢ​န​တ​အိၣ်ဒီး​တၢ်​အၢၣ်​လီၤ​အီ​လီၤ​(ထဲ​လၢ​တၢ်​မံၤ​ဃုာ်​အ​ဂီၢ်)	T1	N/A	N/A
	A sex worker	Please chose a neutral, non-stigmatising translation for the term ‘sex worker’.	ဃဲသဲမုၣ်,ခွါ	ပှၤ​အ​မံ​ဃုာ်​လၢ​ကျိၣ်​စ့​အ​ဂီၢ်	T2	N/A	N/A
Page 7: Q5.3	Did you use a condom the MOST RECENT time you had sex? (Tick one)	The text MOST RECENT has been put in capital letters for emphasis. If capital letters is not appropriate in the translation please use another technique for emphasising the word.	မ့ၢ်နသူ၀ဲဒၣ်တၢ်ဖျီၣ်(condom)တခါဖဲနအိၣ်ဃုာ်လိာ်သးလၢ ခံကတၢၢ်တဘျီ အခါန့ၣ်ဧါ.	ဖဲ​န​မံ​ဃုာ် အ​လီၢ်​ခံ​က​တၢၢ်​တ​ဘျီ န့ၣ်,မ့ၢ်​န​စူး​ကါ ထ့ၣ်​ဖျီၣ်​စ့ၢ်​ကီး​ဧါ. (တိၤ​နီၣ်​ဃာ်​တ​ခါ)	T2	N/A	N/A
Page 7: Q5.4	Why did you NOT use a condom the MOST RECENT time you had sex? (Tick as many as apply)	The text MOST RECENT and NOT has been put in capital letters for emphasis. If capital letters is not appropriate in the translation please use another technique for emphasising the words.	ဘၣ်မနုၤအဃိန တသူ ၀ဲဒၣ်တၢ်ဖျီၣ်(condom)တခါဖဲနအိၣ်ဃုာ်လိာ်နသးလၢခံကတၢၢ်တဘျီအခါန့ၣ်လဲၣ်.	ဖဲ​န​မံ​ဃုာ် အ​လီၢ်​ခံ​က​တၢၢ်​တ​ဘျီ န့ၣ်,ဘၣ်​မ​နုၤ​ဃိ​လၢ န​တ​စူး​ကါ ထ့ၣ်​ဖျီၣ်​လဲၣ်. (တိၤ​နီၣ်​ဃာ်​တၢ်​လၢ​အ​ဘၣ်​ထွဲ​ခဲ​လၢာ်)	T2	N/A	N/A
	My partner and / or I did not have one		ယမါ၀ၤဒီး,မ့တမ့ၢ်ယၤပတၢ်တအိၣ်နီတခါအဃိ	ယၤဒီး မ့​တ​မ့ၢ်​ပှၤ​လၢ​ယ​မံ​ဃုာ်​အီၤ​အ​အိၣ်​န့ၣ်,ပ​တ​အိၣ်ဒီး​ထ့ၣ်​ဖျီၣ်​နီ​တ​ဂၤ​အ​ဃိ	T1	N/A	N/A
	My partner and / or I could not afford one		ယမါ၀ၤဒီး,မ့တမ့ၢ်ယၤပစ့တအိၣ်လၢယကပှ့ၤသူအီၤအဃိ	ယၤဒီး မ့​တ​မ့ၢ်​ပှၤ​လၢ​ယ​မံ​ဃုာ်​အီၤ​တ​ဂၤ​န့ၣ်,က​ပှ့ၤ​ထ့ၣ်​ဖျီၣ်​အ​ဂီၢ်​ကျိၣ်​စ့​တ​အိၣ်​အ​ဃိ	T1	Some text not visible due to formatting	Formatting corrected
	My partner did not want to use one		ယမါ၀ၤတအဲၣ်ဒိးသူအီၤဘၣ်	ပှၤ​လၢ​ယ​မံ​ဃုာ်​အီၤ​န့ၣ်​တ​အဲၣ်ဒိး​စူး​ကါ​ဝဲ​အ​ဃိ	T1	the translation for ‘partner’ (English), ‘wife husband’ (Karen) – it will be better to read if a slash is included as ‘wife/husband’	Corrected - ယမါ/၀ၤ
	I did not want to use one		ယအဲၣ်ဒိးသူအီၤဘၣ်	ယ​တ​အဲၣ်ဒိ​စူး​ကါ​အ​ဃိ	T1	the fourth response option means opposite to the English text, because it does not include the word ‘တ’ which means ‘no or not’; the correct translation is ‘ယတအဲၣ်ဒိးသူအီၤဘၣ်'	Corrected
	My partner and / or I did not know where to get one		ယမါ၀ၤဒီး,မ့တမ့ၢ်ယၤပတသ့ၣ်ညါလၢယကမၤန့ၢ်အီၤဖဲလဲၣ်အဃိ	ယၤဒီး မ့​တ​မ့ၢ်​ပှၤ​လၢ​ယ​မံ​ဃုာ်​အီၤ​န့ၣ်,ပ​တ​သ့ၣ်​ညါ​လၢ​ပ​က​ဘၣ်​လဲၤ​ဟံး​န့ၢ်​အီၤ​ဖဲ​လဲၣ်​အ​ဃိ	T1	the translation for ‘partner’ (English), ‘wife husband’ (Karen) – it will be better to read if a slash is included as ‘wife/husband’	Corrected - ယမါ/၀ၤ
	My partner doesn’t like the way they feel		တမုာ်တလၤဘၣ်ယမါယ၀ၤအဃိ	ပှၤ​လၢ​ယ​မံ​ဃုာ်​အီၤ​တ​ဂၤ​န့ၣ်​တ​ဘၣ်​သး​ဝဲ ထ့ၣ်​ဖျီၣ်​အ​တၢ်​တူၢ်​ဘၣ်​အ​ဃိ	T1	the translation for ‘partner’ (English), ‘wife husband’ (Karen) – it will be better to read if a slash is included as ‘wife/husband’	Corrected - ယမါ/ယ၀ၤ
	I don’t like the way they feel		တမုာ်တလၤဘၣ်ယၤအဃိ	ယ​တ​ဘၣ်​သး ထ့ၣ်​ဖျီၣ်​အ​တၢ်​တူၢ်​ဘၣ်​အ​ဃိ	T1	N/A	N/A
	My partner or I was trying to get pregnant		ယမါ၀ၤမ့တမ့ၢ်ယၤပကျဲးစၢးဒ်သိးတၢ်ကအိၣ်ထီၣ်ဒီးဟုးသးအဃိ	ယၤ​မ့​တ​မ့ၢ်​ပှၤ​လၢ​ယ​မံ​ဃုာ်​အီၤ​တ​ဂၤ​ဃုာ်​ကျဲး​စၢးဒိး​န့ၢ်​ဟုး​သး​အ​ဃိ	T1	the translation for ‘partner’ (English), ‘wife husband’ (Karen) – it will be better to read if a slash is included as ‘wife/husband’	Corrected - ယမါ/၀ၤ
	It is against my or my partner’s culture or religion		တၢ်အံၤထီဒါယၤမ့တမ့ၢ်ယမါ၀ၤအလုၢ်လၢ်ထူသနူမ့တမ့ၢ်တၢ်ဘူၣ်တၢ်ဘါအဃိ	တၢ်​အံၤ​ထီဒါ​ဝဲ​ယၤ​မ့​တ​မ့ၢ်​ပှၤ​လၢ​ယ​မံ​ဃုာ်​အီၤ​တ​ဂၤ​အ​လုၢ်​လၢ်​မ့​တ​မ့ၢ်​တၢ်​ဘူၣ်​တၢ်​ဘါ​အ​ဃိ	T1	the translation for ‘partner’ (English), ‘wife husband’ (Karen) – it will be better to read if a slash is included as ‘wife/husband’	Corrected - ယမါ/၀ၤ
	My partner and I don’t have any illnesses that can be passed on through sex		ယမါ၀ၤဒီးယၤပတအိၣ်ဒီးတၢ်ဆူးတၢ်ဆါနီတမံၤလၢပကနီၤဟ့ၣ်ခီလိာ်သးခီဖျိသွံၣ်ထံးတၢ်အိၣ်ဃုာ်လိာ်သးအဃိန့ၣ်လီၤ.	ယၤဒီး​ပှၤ​လၢ​ယ​မံ​ဃုာ်​အီၤ​န့ၣ်,ပ​တ​အိၣ်ဒီး​တၢ်​ဆူး​တၢ်​ဆါ​လၢ​အ​ဘၣ်​ကူၣ်​ဘၣ်​ဂာ်​ခီ​ဖျိ​တၢ်​မံ​ဃုာ်​လိာ်​သး​အ​ဃိ	T1	the translation for ‘partner’ (English), ‘wife husband’ (Karen) – it will be better to read if a slash is included as ‘wife/husband’	Corrected - ယမါ/၀ၤ
	My partner and I trust each other		ယမါ၀ၤဒီးယၤပနာ်န့ၢ်လိာ်ပသးတဂၤဒီးတဂၤလီၤ	ယၤဒီး​ပှၤ​လၢ​ယ​မံ​ဃုာ်​အီၤ​န့ၣ်,ပ​နာ်​န့ၢ်​လိာ်​သး​အ​ဃိ	T1	the translation for ‘partner’ (English), ‘wife husband’ (Karen) – it will be better to read if a slash is included as ‘wife/husband’	Corrected - ယမါ/၀ၤ
Page 7: heading	SECTION 6: QUESTIONS ABOUT HEALTH CARE		တၢ်နီၤဖး ၆ -တၢ်သံကွၢ်ဘၣ်ဃးတၢ်အိၣ်ဆူၣ်အိၣ်ချ့အတၢ်ကွၢ်ထွဲကဟုကယာ်	တၢ်​နီၤ​ဖး၆- တၢ်​သံ​ကွၢ်​တ​ဖၣ်​ဘၣ်​ဃး​ဆူၣ်​ချ့​တၢ်​ကွၢ်​ထွဲ	T1	N/A	N/A
Page 7: explanatory text	This section is about your experience of and access to health care for sexually transmitted infections (STIs) and blood-borne viruses (BBVs). BBVs include hepatitis B and C.	Only use the equivalent of the acronym BBV if it is likely to make sense in the translated language; otherwise, please just replace all references to the acronym with the translated version of the full term, blood-borne viruses	တၢ်နီၤဖးတခါအံၤဘၣ်ဃးဒီးနတၢ်လဲၤခီဖျိလၢအမ့ၢ်တၢ်မၤန့ၢ်သူတၢ်အိၣ်ဆူၣ်အိၣ်ချ့အတၢ်ကွၢ်ထွဲကဟုကယာ်လၢတၢ်ဘၣ်ကူဘၣ်ဂာ်ခီဖျိသွံၣ်ထံး (STIs)ဒီးဘဲရၢးစ်အိၣ်မူလၢသွံၣ်အကျါ(BBVs)န့ၣ်လီၤ. BBVs ပာ်ဃုာ် သူၣ်ညိးတၢ်ဆါဘံၣ် ဒီးစံၣ်န့ၣ်လီၤ.	တၢ်​နီၤ​ဖး​တ​ဆၢ​အံၤ​န့ၣ်​ဘၣ်​ဃး​န​တၢ်​လဲၤ​ခီ​ဖျိဒီး​တၢ်ဒိး​န့ၢ်​ဘၣ်​ဆူၣ်​ချ့​တၢ်​ကွၢ်​ထွဲ​လၢ မုၣ်​ခွါ​သွံၣ်​ထံး​တၢ်​ရ့​လိာ်​အ​တၢ်​ဆါ​ဃၢ်​ဘၣ်​ကူ​ဘၣ်​ဂာ် (STIs) ဒီး တၢ်​ဆါ​ဃၢ်​အ​အိၣ်​လၢ​သွံၣ်​ကျါ (BBVs) အ​ဂီၢ်​န့ၣ်​လီၤ. တၢ်​ဆါ​ဃၢ်​အ​အိၣ်​လၢ​သွံၣ်​ကျါ​အံၤ​ပၣ်​ဃုာ်ဒီး​သူၣ်​တၢ်​ဆါ B ဒီး C န့ၣ်​လီၤ.	T2	N/A	N/A
Page 7: Q 6.1	When did you have your most recent test for HIV, hepatitis B, hepatitis C or any sexually transmitted infections (we call these STI and / or BBV tests)? (Tick one)		မ့ၢ်နမၤကွၢ်နသးလၢ HIV, သူၣ်ညိးတၢ်ဆါ ဘံၣ်, သူၣ်ညိးတၢ်ဆါ စံၣ် မ့တမ့ၢ် တၢ်ဘၣ်ကူဘၣ်ဂာ် ခီဖျိသွံၣ် ထံး (လၢတၢ်ကိးအမံၤဒ် STI ဒီး,မ့တမ့ၢ် BBV အတၢ်မၤကွၢ်)အကတၢၢ်တဘျီန့ၣ်မ့ၢ်၀ဲအခါဖဲလဲၣ်. (တိၤနီၣ်တခါ)	န​လဲၤ​မၤ​ကွၢ်​န​သး​လၢ HIV,သူၣ်​တၢ်​ဆါ B,သူၣ်​တၢ်​ဆါ C မ့​တ​မ့ၢ် မုၣ်​ခွါ​သွံၣ်​ထံး​တၢ်​ရ့​လိာ်​အ​တၢ်​ဆါ​ဃၢ်​ဘၣ်​ကူ​ဘၣ်​ဂာ်​သ့ၣ်​တ​ဖၣ်​(တၢ်​သ့ၣ်​တ​ဖၣ်​အံၤ​ပ​ကိး​အီၤ​လၢ STI ဒီး မ့​တ​မ့ၢ် BBV တၢ်​မၤ​ကွၢ်​သ့​ဝဲ)​လၢ​အ​လီၢ်​ခံ​က​တၢၢ်​တ​ဘျီ​န့ၣ်​အ​ခါ​ဖဲ​လဲၣ်. (တိၤ​နီၣ်​ဃာ်​တ​ခါ)	T2	N/A	န​လဲၤ​မၤ​ကွၢ်​န​သး​လၢ HIV (အံးအါဘံၣ်),သူၣ်​တၢ်​ဆါ B,သူၣ်​တၢ်​ဆါ C မ့​တ​မ့ၢ် မုၣ်​ခွါ​သွံၣ်​ထံး​တၢ်​ရ့​လိာ်​အ​တၢ်​ဆါ​ဃၢ်​ဘၣ်​ကူ​ဘၣ်​ဂာ်​သ့ၣ်​တ​ဖၣ်​(တၢ်​သ့ၣ်​တ​ဖၣ်​အံၤ​ပ​ကိး​အီၤ​လၢ STI ဒီး မ့​တ​မ့ၢ် BBV တၢ်​မၤ​ကွၢ်​သ့​ဝဲ)​လၢ​အ​လီၢ်​ခံ​က​တၢၢ်​တ​ဘျီ​န့ၣ်​အ​ခါ​ဖဲ​လဲၣ်. (တိၤ​နီၣ်​ဃာ်​တ​ခါ)
	Less than 12 months ago		စှၤန့ၢ်ဒံးအပူၤကွံာ် ၁၂လါ	လၢ​အ​ပူၤ​ကွံာ်​စှၤ​န့ၣ်၁၂​လါ	T1	N/A	N/A
	1 to 2 years ago		အပူၤကွံာ် ၁နံၣ်တုၤ ၂ နံၣ်	အ​ပူၤ​ကွံာ်၁​တုၤ၂​နံၣ်	T1	N/A	N/A
	More than 2 years ago		အါန့ၢ်အပူၤကွံာ် ၂ နံၣ်	အ​ပူၤ​ကွံာ်၂​နံၣ်​ဆူ​မဲာ်​ညါ	T1	N/A	N/A
	I have never been tested		ယတမၤကွၢ်ဘၣ်ယသးနီတဘျီဘၣ်	ယ​တ​မၤ​ကွၢ်​သး​နီ​တ​ဘျီ​ဘၣ်	T1	N/A	N/A
Page 8: Q6.2	Why did you NOT have an STI and / or BBV test in the last two years? (Tick as many as apply)	The text NOT has been put in capital letters for emphasis. If capital letters is not appropriate in the translation please use another technique for emphasising the word.	အပူၤကွံာ်ခံနံၣ်,ဘၣ်မနုၤအဃိန တ မၤန့ၢ် STI ဒီး,မ့တမ့ၢ် BBV အတၢ်မၤကွၢ်န့ၣ်လဲၣ်. (တိၤနီၣ်တၢ်လၢအဘၣ်လိာ်အသးတခါလၢ်လၢ်တက့ၢ်	ဘၣ်​မ​နုၤ​ဃိ​လၢ​န​တ​လဲၤ​မၤ​ကွၢ် STI ဒီး မ့​တ​မ့ၢ် BBV လၢ​အ​ပူၤ​ကွံာ်​ခံ​နံၣ်​န့ၣ်​လဲၣ်. (တိၤ​နီၣ်​ဃာ်​တၢ်​လၢ​အ​ဘၣ်​ထွဲ​ခဲ​လၢာ်)	T2	N/A	N/A
	I did not do anything to put me at risk		ယတမၤတ့ၢ်တၢ်နီတမံၤလၢအကဒုးကဲထီၣ်တၢ်လီၤပျံၤလၢယဂီၢ်အဃိ	ယ​တ​မၤ​တ့ၢ်​တၢ်​နီ​တ​မံၤ​လၢ​က​ကဲ​ထီၣ်​တၢ်​ဘၣ်​ယိၣ်​လၢ​ယ​ဂီၢ်​အ​ဃိ	T2	N/A	N/A
	I was too embarrassed		ယမဲာ်ဆှးဒိၣ်မးအဃိ	ယ​မဲာ်​ဆှးဒိၣ်​မး​အ​ဃိ	Same	Some text not visible due to formatting	Formatting corrected
	I could not afford extra tests		ယဟ့ၣ်တၢ်မၤကွၢ်အလဲအဂၤတန့ၢ်အဃိ	ယ​ဟ့ၣ်​တၢ်​မၤ​ကွၢ်​အ​ဘူး​အ​လဲ​တ​န့ၢ်​အ​ဃိ	T2	N/A	N/A
	I didn’t know where to get one		ယတသ့ၣ်ညါလၢယကလဲၤမၤန့ၢ်အီၤဖဲလဲၣ်အဃိ	ယ​တ​သ့ၣ်​ညါ​တၢ်​လီၢ်​လၢ​က​လဲၤ​မၤ​ကွၢ်​သး​အ​ဃိ	T2	N/A	N/A
	I was scared about the result		ယပျံၤ၀ဲဒၣ်တၢ်မၤကွၢ်အစၢအဃိ	ယ​ပျံၤ​တၢ်​မၤ​ကွၢ်​အ​စၢ​အ​ဃိ	Same	N/A	N/A
	I don't like needles / blood tests	The term ‘needles’ here refers to needles used in medical procedures.	ထး,သွံၣ်တၢ်မၤကွၢ်တဖၣ်ယတအဲၣ်ဒိးအီၤအဃိ	ယ​တ​ဘၣ်​သး​ထး​ဆဲး​ဘိ သွံၣ်​တၢ်​မၤ​ကွၢ်​အ​ဃိ	T2	N/A	N/A
	I did not have any symptoms		တၢ်ဆါပနီၣ်တအိၣ်ဒီးယၤနီတမံၤအဃိ	ယ​တ​အိၣ်ဒီး​တၢ်​ဆါ​ပ​နီၣ်​နီ​တ​မံၤ​အ​ဃိ	T2	N/A	N/A
	I did not have the time to get tested		ယတအိၣ်ဒီးတၢ်ဆၢကတီၢ်လၢယကမၤကွၢ်ယသးအဃိ	ယ​တၢ်​ဆၢ​က​တီၢ်​တ​အိၣ်​လၢ​ယ​က​မၤ​ကွၢ်​သး​အ​ဂီၢ်​အ​ဃိ	T2	N/A	N/A
	I did not think it was important		ယတဆိကမိၣ်လၢအကဲတၢ်အကါဒိၣ်အဃိ	ယ​တ​ဆိ​က​မိၣ်​လၢ​အ​ကါဒိၣ်​ဘၣ်​အ​ဃိ	T2	N/A	N/A
	I couldn’t get to a service / clinic		ယလဲၤဆူတၢ်မၤစၢၤအတၢ်ဖံးတၢ်မၤ,တၢ်ဆါဟံၣ်ဖိတဖျၢၣ်တတုၤအဃိ	ယ​လဲၤ​လၢ​တၢ်​မၤ​စၢၤ​လီၢ် က​သံၣ်ဒၢး​တ​သ့​အ​ဃိ	T2	N/A	N/A
Page 8: Q6.2 instruction	If you answered this question (Q6.2) please go straight to Q6.5		ဖဲမ့ၢ်စံးဆၢတၢ်သံကွၢ်တခါအံၤ (တၢ်သံကွၢ် ၆.၂)န့ၣ်၀ံသးစူၤလဲၤဘၣ်လိၤလိၤဆူ တၢ်သံကွၢ် ၆.၅တက့ၢ်	န​မ့ၢ်​စံး​ဆၢ​တၢ်​သံ​ကွၢ်​အံၤ​(တၢ်​သံ​ကွၢ်၆.၂)​န့ၣ်,ဝံ​သး​စူၤ​လဲ​ဆူ​တၢ်​သံ​ကွၢ်၆.၅​တ​ဘျီ​ဃိ​တ​က့ၢ်	T2	N/A	N/A
Page 8: Q6.3	What was your MOST RECENT STI and / or BBV test for? (Tick as many as apply)	The text MOST RECENT has been put in capital letters for emphasis. If capital letters is not appropriate in the translation please use another technique for emphasising the word.	န STI ဒီး,မ့တမ့ၢ် BBV တၢ်မၤကွၢ် လၢခံကတၢၢ် တခါန့ၣ်မ့ၢ်လၢမနုၤအဂီၢ်လဲၣ်. (တိၤနီၣ်တၢ်လၢအဘၣ်လိာ်အသးတခါလၢ်လၢ်တက့ၢ်)	န​တၢ်​မၤ​ကွၢ် STI ဒီး မ့​တ​မ့ၢ် BBV အ​လီၢ်​ခံ​က​တၢၢ်​တ​ဘျီ​န့ၣ်​မ့ၢ်​လၢ​မ​နုၤ​အ​ဂီၢ်​လဲၣ်. (တိၤ​နီၣ်​ဃာ်​တၢ်​လၢ​အ​ဘၣ်​ထွဲ​ခဲ​လၢာ်)	T2	N/A	N/A
	HIV		တၢ်ဆါဃၢ်ဒုးကဲထီၣ်အ့း(စ)တၢ်ဆါ (HIV)	HIV	T1	See comment Row 126	တၢ်ဆါဃၢ်ဒုးကဲထီၣ်အ့း(စ)တၢ်ဆါ (HIV - အံးအါဘံၣ်)
	Chlamydia and / or gonorrhoea		(Chlamydia) ဒီး,မ့တမ့ၢ် ကနိၣ်ဃဲသဲတၢ်ဆါ (gonorrhoea)	ခၠ့​လၤ​မဲၤဒံ​(ယ)​တၢ်​ဆါ​(Chlamydia)ဒီး မ့​တ​မ့ၢ် က​နိၣ်​ဃဲ​သဲ​တၢ်​ဆါ​(gonorrhoea)	T2	N/A	N/A
	Syphilis		ဆ့းဖလ့းဃဲသဲတၢ်ဆါ (Syphilis )	ဆ့ၣ်​ဖ​လ့း​ဃဲ​သဲ​တၢ်​ဆါ​(Syphilis)	T1	N/A	N/A
	Hepatitis B and / or hepatitis C		သူၣ်ညိးတၢ်ဆါဘံၣ် (Hepatitis B) ဒီး,မ့တမ့ၢ်သူၣ်ညိၣ်တၢ်ဆါစံၣ် (hepatitis C)	သူၣ်​တၢ်​ဆါ B ဒီး မ့​တ​မ့ၢ် သူၣ်​တၢ်​ဆါ C	T1	N/A	N/A
	I don't know – it was a blood test		ယတသ့ၣ်ညါဘၣ်-တၢ်န့ၣ်မ့ၢ်သွံၣ်အတၢ်မၤကွၢ်တခါလီၤ	ယ​တ​သ့ၣ်​ညါ​ဘၣ်-မ့ၢ်​သွံၣ်​တၢ်​မၤ​ကွၢ်​တ​ခါ​လီၤ	T1	N/A	N/A
	I don't know – it was a urine test		ယတသ့ၣ်ညါဘၣ်-တၢ်န့ၣ်မ့ၢ်ဆံၣ်တၢ်မၤကွၢ်တခါလီၤ	ယ​တ​သ့ၣ်​ညါ​ဘၣ်-မ့ၢ်​ဆံၣ်​တၢ်​မၤ​ကွၢ်​တ​ခါ​လီၤ	T1	N/A	N/A
	I don't know – it was a blood and urine test		ယတသ့ၣ်ညါဘၣ်-တၢ်န့ၣ်မ့ၢ်သွံၣ်ဒီးဆံၣ်တၢ်မၤကွၢ်တခါလီၤ	ယ​တ​သ့ၣ်​ညါ​ဘၣ်-မ့ၢ်​သွံၣ်​တၢ်​မၤ​ကွၢ်ဒီး​ဆံၣ်​တၢ်​မၤ​ကွၢ်​တ​ခါ​လီၤ	T1	N/A	N/A
	Other (please specify):		အဂၤ(၀ံသးစူၤတဲဖျါလီၤတံၢ်)-	အ​ဂၤ​(ဝံ​သး​စူၤ​ပာ်​ဖျါ​လီၤ​တံၢ်)-	Same	N/A	N/A
Page 8: Q6.4	What was the reason for your MOST RECENT STI and / or BBV test? (Tick as many as apply)	The text MOST RECENT has been put in capital letters for emphasis. If capital letters is not appropriate in the translation please use another technique for emphasising the word.	န STI ဒီး,မ့တမ့ၢ် BBV တၢ်မၤကွၢ် လၢခံကတၢၢ် တခါန့ၣ်တၢ်မၤကွၢ်အီၤလၢတၢ်ဂ့ၢ်မနုၤအဂီၢ်လဲၣ်. (တိၤနီၣ်တၢ်လၢအဘၣ်လိာ်အသးတခါလၢ်လၢ်တက့ၢ်	န​တၢ်​မၤ​ကွၢ် STI ဒီး မ့​တ​မ့ၢ် BBV အ​လီၢ်​ခံ​က​တၢၢ်​တ​ဘျီ​န့ၣ်​မ့ၢ်​လၢ​မ​နုၤ​အ​ဃိ​လဲၣ်. (တိၤ​နီၣ်​ဃာ်​တၢ်​လၢ​အ​ဘၣ်​ထွဲ​ခဲ​လၢာ်)	T1	N/A	N/A
	I was applying for permanent residency		လၢယတၢ်ပတံထီၣ်တၢ်အိၣ်ဆိးလီၤစိၤသ့ခွဲးယာ်အဂီၢ်လီၤ	ယ​ပ​တံ​ထီၣ်​တၢ်​အိၣ်​တၢ်​ဆိး​ထီ​ဘိ​အ​ဃိ	T1	N/A	N/A
	I had a new sexual partner		ယအိၣ်ဒီးတံၤသကိးလၢယမံဃုာ်အီၣ်ဃုာ်တပူၤဃီလၢအသီတဂၤအဃိလီၤ	ယ​အိၣ်ဒီး​ပှၤ​လၢ​ယ​မံ​ဃုာ်​အ​သီ​တ​ဂၤ​အ​ဃိ	T1	N/A	N/A
	I shared injecting equipment with someone	Here we are referring to drug injecting equipment	ယနီၤသူဘၣ်ပီးလီဆဲးနုာ်ကသံၣ်မူၤဘှီးဒီးပှၤတဂၤအဃိ	ယ​စူး​ကါ​ဃုာ်​က​သံၣ်​ဆဲး​ပီး​လီဒီး​ပှၤ​တ​ဂၤ​အ​ဃိ	T2	N/A	N/A
	Something happened that may have put me at risk		တၢ်ကဲထီၣ်အသးတမံၤလၢကဒုးအိၣ်ထီၣ်တၢ်လီၤပျံၤလၢယဂီၢ်	တၢ်​ကဲ​ထီၣ်​တ့ၢ်​သး​တ​မံၤ​လၢ​အ​ကဲ​ထီၣ်​တၢ်​ဘၣ်​ယိၣ်​လၢ​ယ​ဂီၢ်​သ့​အ​ဃိ	T2	Some text not visible due to formatting	Formatting corrected
	I was pregnant and had a check up		ယဒၢထီၣ်ဒီးယဘၣ်မၤကွၢ်ယသးလီၤ	ယဒၢ​ထီၣ်ဒီး​ယ​လဲၤ​မၤ​ကွၢ်​သး​အ​ဃိ	T2	N/A	N/A
	I was getting contraception / birth control		ယမၤန့ၢ်ကသံၣ်ဒီသဒၢတၢ်အိၣ်ထီၣ်ဒီးဟုးသး,တၢ်ဖီၣ်ဂၢၢ်ဃာ်တၢ်အိၣ်ဖျဲၣ်ဖိ	ယ​လဲၤဒိး​န့ၢ်​တၢ်ဒီ​သဒၢ​ဟုး​သး တၢ်​တြီ​ဃာ်​တၢ်ဒၢ​ထီၣ်​အ​ဃိ	T2	N/A	N/A
	My doctor / nurse suggested it		ယကသံၣ်သရၣ်,သရၣ်သရၣ်မုၣ်ကွၢ်ပှၤဆါဟ့ၣ်ကူၣ်ယၤလီၤ	ယ​က​သံၣ်​သ​ရၣ်/နၢး​စ်​ဟ့ၣ်​ကူၣ်​ဟ့ၣ်​ဖး​ယၤ​အ​ဃိ	T1	N/A	N/A
	My doctor / nurse just did it		ယကသံၣ်သရၣ်,သရၣ်သရၣ်မုၣ်ကွၢ်ပှၤဆါမၤကွၢ်ယၤဒၣ်ဒ်န့ၣ်လီၤ	ယ​က​သံၣ်​သ​ရၣ်/နၢး​စ်​မၤ​ကွၢ်​ဝဲ​အ​ဃိ	T1	N/A	N/A
	I wanted to know if I had a sexually transmitted infection or a blood-borne virus		ယအဲၣ်ဒိးသ့ၣ်ညါမ့ၢ်ယအိၣ်ဒီးတၢ်ဘၣ်ကူဘၣ်ဂာ်ခီဖျိသွံၣ်ထံးမ့တမ့ၢ် ဘဲရၢးစ်အိၣ်မူလၢသွံၣ်အကျါတခါဧါအဃိလီၤ	ယ​အဲၣ်ဒိး​သ့ၣ်​ညါ​မ့ၢ်​ယ​အိၣ်ဒီး မုၣ်​ခွါ​သွံၣ်​ထံး​တၢ်​ရ့​လိာ်​အ​တၢ်​ဆါ​ဃၢ်​ဘၣ်​ကူ​ဘၣ်​ဂာ်​မ့​တ​မ့ၢ် တၢ်​ဆါ​ဃၢ်​အ​အိၣ်​လၢ​သွံၣ်​ကျါ​အ​ဃိ	T2	N/A	N/A
	I had symptoms		ယအိၣ်တ့ၢ်ဒီးတၢ်ဆါအပနီၣ်တဖၣ်လီၤ	ယ​အိၣ်ဒီး​တၢ်​ဆါ​ပ​နီၣ်​တ​ဖၣ်​အ​ဃိ	T2	N/A	N/A
	It was part of my regular health check		တၢ်န့ၣ်မ့ၢ်တၢ်လၢအဘၣ်ထွဲဒီးယညီနုၢ်တၢ်အိၣ်ဆူၣ်အိၣ်ချ့အတၢ်မၤကွၢ်လီၤ	မ့ၢ်​ဝဲ​ညီ​နုၢ်​ယ​တၢ်​မၤ​ကွၢ်​အ​ဃိ	T2	N/A	N/A
	I like to get regular STI / BBV tests		ယအဲၣ်ဒိးမၤကွၢ်ယသးလၢ STI / BBV အတၢ်မၤကွၢ်တဖၣ်အဂီၢ်ခဲအံၤခဲအံၤလီၤ	ယ​ဘၣ်​သး​မၤ​ကွၢ် STI / BBV ဒ်​ညီ​နုၢ်​အ​သိး​အ​ဃိ	T2	N/A	N/A
	It was a requirement for my work / study		တၢ်န့ၣ်မ့ၢ်တၢ်လိၣ်ဘၣ်တခါလၢယတၢ်ဖံးတၢ်မၤ,တၢ်မၤလိအဂီၢ်လီၤ	တၢ်​လိၣ်​ဘၣ်​အီၤ​လၢ​ယ​တၢ်​မၤ​လီၢ် တၢ်​မၤ​လိ​အ​ဂီၢ်​အ​ဃိ	T1	N/A	N/A
Page 8: Q6.5	How would you feel if a doctor in Australia offered you STI and BBV tests during an appointment without you requesting any of these tests? (Tick any that apply)		ဖဲကသံၣ်သရၣ်လၢအီးစတြ့လယါတဂၤစံးနၤလၢအကဟ့ၣ်နၤဒီး STI ဒီး BBV အတၢ်မၤကွၢ်တဖၣ် ဖဲနတၢ်သ့ၣ်နံၤ ဖးသီတခါအဆၢကတီၢ်ဒီးနကစၢ်ဒၣ်နဲနတဃ့ထီၣ်လၢတၢ်မၤကွၢ်သ့ၣ်တဖၣ်အံၤအဂီၢ်နီတခါအခါန့ၣ်နကတူၢ်ဘၣ်နဲဒ်လဲၣ်.(တိၤနီၣ်တၢ်လၢအဘၣ်လိာ်အသးတခါလၢ်လၢ်တက့ၢ်)	ဖဲ​န​မ့ၢ်​တ​ဃ့​ထီၣ်​လၢ​တၢ်​က​မၤ​ကွၢ် STI ဒီး BBV တ​ခါ​လၢ်​လၢ်​အ​ခါ,က​သံၣ်​သ​ရၣ်​ဖဲ​ကီၢ်​အီး​စ​တြ့​လ​ယါ​တ​ဂၤ​မ့ၢ်​ဃ့​လၢ​က​မၤ​ကွၢ်​နၤ​ဖဲ​န​လဲၤ​ထံၣ်​လိာ်​သးဒီး​အီၤ​အ​ခါ​န့ၣ်,န​က​တူၢ်​ဘၣ်ဒ်​လဲၣ်. (တိၤ​နီၣ်​ဃာ်​တၢ်​လၢ​အ​ဘၣ်​ထွဲ​တ​ခါ​လၢ်​လၢ်)	T1	N/A	N/A
	Offended – why are they asking me?		သးဆါ-ဘၣ်မနုၤအဃိအသံကွၢ်ယၤလဲၣ်.	သး​တ​မုာ်​ဘၣ်-ဘၣ်​မ​နုၤ​အ​ဃိ​လၢ​အ​ဝဲ​သ့ၣ်​ဃ့​မၤ​ကွၢ်​ယၤ​လဲၣ်.	T1	to remove ‘ဘၣ်ယိၣ်တၢ်-' from the first response option	Corrected
	Worried – do they think I have an illness?		ဘၣ်ယိၣ်တၢ်-မ့ၢ်အ၀ဲသ့ၣ်ဆိကမိၣ်လၢယအိၣ်ဒီးတၢ်ဆါတခါဧါ.	ဘၣ်​ယိၣ်​တၢ်-မ့ၢ်​အ​ဝဲ​သ့ၣ်​ဆိ​က​မိၣ်​လၢ​ယ​အိၣ်ဒီး​တၢ်​ဆါ​တ​ခါ​ခါ​ဧါ.	T1	N/A	N/A
	Surprised – I wasn’t expecting that		ကမၢကမၣ်-ယတမုၢ်လၢ်ပာ်တၢ်အံၤဘၣ်	က​မၢ​က​မၣ်-ယ​တ​မုၢ်​လၢ်​တ့ၢ်​အီၤ​ဘၣ်.	T1	N/A	N/A
	Okay – STI and BBV testing is normal		သ့လီၤ- STI ဒီး BBV တၢ်မၤကွၢ်န့ၣ်မ့ၢ်ဒၣ်တၢ်လၢတၢ်ညီနုၢ်မၤအီၤလီၤ	တ​ဂ့ၢ်​ကီ​တ​အိၣ်​ဘၣ်- STI ဒီး BBV တၢ်​မၤ​ကွၢ်​န့ၣ်​မ့ၢ်​တၢ်​ညီ​နုၢ်​လီၤ	T2	N/A	N/A
	Relieved – now I don't have to ask for the tests		သးခုၣ်လီၤ-အခဲအံၤယတလိၣ်ဃ့န့ၢ်တၢ်မၤကွၢ်တဖၣ်လၢၤဘၣ်	သူၣ်​ကိၢ်​သး​ဂီၤ​လီၤ​မၢ်​ကွံာ်-အ​ခဲ​အံၤ​န့ၣ်​တ​လိၣ်​ယ​ဃ့​လၢ​တၢ်​မၤ​ကွၢ်​တ​ဖၣ်​အ​ဂီၢ်​ဘၣ်	T2	N/A	N/A
	Embarrassed – I'd rather not talk about these things		မဲာ်ဆှး-ယတအဲၣ်ဒိးကတိၤတၢ်ဂ့ၢ်သ့ၣ်တဖၣ်အံၤဘၣ်	မဲာ်​ဆှး-ယ​တ​အဲၣ်ဒိး​တဲ​ဘၣ်​ဃး​တၢ်​ဂ့ၢ်​သ့ၣ်​တ​ဖၣ်​အံၤ​ဘၣ်	Same	N/A	N/A
	Other (please specify):		အဂၤ(၀ံသးစူၤတဲဖျါလီၤတံၢ်)	STI တ​နီၤ​အံၤဒုး​ကဲ​ထီၣ်​တၢ်​ကီ​တၢ်​ခဲ​လၢ​ပှၤ​ပိာ်​မုၣ်​သ့ၣ်​တ​ဖၣ်​က​အိၣ်ဒီး​ဟုး​သး​သ့​ဧါ. (တိၤ​နီၣ်​ဃာ်​တ​ခါ)	Same	N/A	N/A
Page 8: Q6.6	If a close friend in Australia told you that they were going to get tested for STIs and BBVs, how would you feel? (Tick any that apply)	Here we are referring to a platonic (non-sexual) friendship	ဖဲတံၤသကိးတံၢ်နီၢ်တဂၤလၢအအိၣ်လၢအီးစတြ့လယါအပူၤတဲဘၣ်နၤလၢအကလဲၤမၤကွၢ်အသးလၢ STIs ဒီး BBVs အဂီၢ်အခါ,နကတူၢ်ဘၣ်န၀ဲဒ်လဲၣ်. (တိၤနီၣ်တၢ်လၢအဘၣ်လိာ်အသးတခါလၢ်လၢ်တက့ၢ်)	န​တံၤ​သ​ကိး​လၢ​ဘူး​ဘူး​တံၢ်​တံၢ်​လၢ​အ​အိၣ်​ဖဲ​ကီၢ်​အီး​စ​တြ့​လ​ယါ​တ​ဂၤ​မ့ၢ်​စံး​ဘၣ်​နၤ​လၢ​အ​က​လဲၤ​မၤ​ကွၢ်​သး​လၢ STI ဒီး BBV အ​ဂီၢ်​န့ၣ်,န​က​တူၢ်​ဘၣ်ဒ်​လဲၣ်. (တီၤ​နီၣ်​ဃာ်​တၢ်​လၢ​အ​ဘၣ်​ထွဲ​တ​ခါ​လၢ်​လၢ်)	T1	N/A	N/A
	Fine – it’s none of my business		ဂ့ၤလီၤ-တၢ်တဘၣ်ဃးဒီးယၤနီတမံၤဘၣ်	တၢ်​ဂ့ၢ်​ကီ​တ​အိၣ်​ဘၣ်-တ​မ့ၢ်​ယ​တၢ်​ဂ့ၢ်​တၢ်​ကျိၤ​ဘၣ်	T2	N/A	N/A
	Shocked – I didn’t think they would need to get tested		သးလီၤကတုၤ-ယတဆိကမိၣ်လၢအ၀ဲသ့ၣ်ကလိၣ်မၤကွၢ်အသးဘၣ်	ဖုး​သံ​ပျီၢ်​ဂီၤ-ယ​တ​ဆိ​က​မိၣ်​လၢ​အ​လိၣ်​ဘၣ်​တၢ်​မၤ​ကွၢ်​အံၤ​ဘၣ်	T2	N/A	N/A
	Proud – it’s a responsible thing to do		ပာ်ကဖၢသးသ့-တၢ်န့ၣ်ကဲတၢ်လၢအမ့ၢ်တၢ်ဟံးန့ၢ်မူဒါတခါ	ပာ်​က​ဖၢ​လၢ​သး-တၢ်​အံၤ​မ့ၢ်​တၢ်​မၤ​တ​ခါ​လၢ​ပှဲၤဒီး​တၢ်​ဟံး​န့ၢ်​မူဒါ​န့ၣ်​လီၤ	T1	N/A	N/A
	Supportive – I am here if they need my help		ကဲတၢ်ဆီၣ်ထွဲမၤစၢၤ-ဖဲမ့ၢ်လိၣ်ဘၣ်ယတၢ်မၤစၢၤယကမၤစၢၤလီၤ	ဆီၣ်​ထွဲ-အ​ဝဲ​မ့ၢ်​လိၣ်​ဘၣ်​တၢ်​မၤ​စၢၤ​န့ၣ်​ယ​က​ဆီၣ်​ထွဲ​မၤ​စၢၤ​အီၤ​လီၤ	T1	N/A	N/A
	Worried – I hope they are okay		ဘၣ်ယိၣ်တၢ်-ယမုၢ်လၢ်တၢ်ခဲလၢာ်ကဘၣ်လီၢ်ဘၣ်စး၀ဲဒၣ်လီၤ	ဘၣ်​ယိၣ်-ယ​ဆၢ​မုၢ်​လၢ်​လၢ​အ​ဝဲ​သ့ၣ်​တ​အိၣ်ဒီး​တၢ်​ဂ့ၢ်​ကီ​နီ​တ​မံၤ​ဘၣ်	T1	N/A	N/A
	Disappointed – they must have done something wrong		သးဟးဂီၤ-အ၀ဲသ့ၣ်ကမၤကမၣ်ဘၣ်တၢ်တမံၤမံၤလီၤ	သး​အုး-ဘၣ်​သ့ၣ်​သ့ၣ်​အ​မၤ​က​မၣ်​တ့ၢ်​တၢ်​တ​မံၤ​မံၤ​လီၤ	T1	to remove ‘က’ from ‘အ၀ဲသ့ၣ်ကမၤကမၣ်ဘၣ်'; the correct translation is 'အ၀ဲသ့ၣ် မၤကမၣ်ဘၣ်'	Corrected
	Other (please specify):		အဂၤ(၀ံသးစူၤတဲဖျါလီၤတံၢ်	အ​ဂၤ​(ဝံ​သး​စူၤ​ပာ်​ဖျါ​လီၤ​တံၢ်​လီၤ​ဆဲး)-	T2	N/A	N/A
Page 9: Heading	SECTION 7: QUESTIONS ABOUT TRAVEL		တၢ်နီၤဖး ၇ -တၢ်သံကွၢ်ဘၣ်ဃးဒီးတၢ်လဲၤတၢ်က့ၤ	တၢ်​နီၤ​ဖး၇- တၢ်​သံ​ကွၢ်​တ​ဖၣ်​ဘၣ်​ဃး​တၢ်​လဲၤ​တၢ်​က့ၤ	T2	N/A	N/A
Page 9: Explanatory text	This section is about your travel to other countries after migrating to Australia. This can be ANY country (not just your country of birth). Your responses will only be used for the purpose of this research.		တၢ်နီၤဖးတခါအံၤဘၣ်ဃးဒီးနတၢ်လဲၤက့ၤဆူထံကီၢ်အဂၤတဖၣ်ဖဲနဟဲသုးနသးဆူအီးစတြ့လယါအပူၤ ၀ံၤအလီၢ်ခံန့ၣ်လီၤ. တၢ်အံၤကဲထံကီၢ်တဘ့ၣ် လၢ်လၢ် (တမ့ၢ်ထဲထံကီၢ်လၢနအိၣ်ဖျဲၣ်ထီၣ်လၢအပူၤန့ၣ်ဘၣ်). နတၢ်စံးဆၢတဖၣ်တၢ်ကသူအီၤထဲဒၣ်လၢတၢ်ဃုသ့ၣ်ညါမၤလိတခါအံၤအတၢ်ပညိၣ်ဧိၤအဂီၢ်လီၤ.	တၢ်​နီၤ​ဖး​တ​ဆၢ​အံၤ​ဘၣ်​ဃးဒီး​န​တၢ်​လဲၤ​တၢ်​က့ၤ​ဆူ​ထံ​ဂုၤ​ကီၢ်​ဂၤ​ဖဲ​န​ဟဲ​အိၣ်​ဆိး​ဖဲ​ကီၢ်​အီး​စ​တြ့​လ​ယါ​ဝံၤ​အ​ခါ​န့ၣ်​လီၤ.တၢ်​အံၤ​မ့ၢ်​ဝဲ​ထံ​ကီၢ် တ​ဘ့ၣ်​ဂ့ၤ​တ​ဘ့ၣ်​ဂ့ၤ (တ​မ့ၢ်​ထဲ​လၢ​ထံ​ကီၢ်​န​အိၣ်​ဖျဲၣ်​ထီၣ်​ဘၣ်)​သ့​ဝဲ​လီၤ.န​တၢ်​စံး​ဆၢ​သ့ၣ်​တ​ဖၣ်​အံၤ​တၢ်​က​စူး​ကါ​အီၤ​ထဲဒၣ်​လၢ​တၢ်​ဃု​သ့ၣ်​ညါ​တ​ခါ​အံၤ​အ​ဂီၢ်​လီၤ.	T1	N/A	N/A
Page 9: Q7.1	Since January 2018, how many times have you visited any country outside of Australia? (Tick one)		စးထီၣ်လၢယနူၤအါရံၤ ၂၀၁၈နံၣ်န့ၣ်,မ့ၢ်နလဲၤဟးဘၣ်ဆူထံကီၢ်တဘ့ၣ်စုာ်စုာ်လၢတမ့ၢ်အီးစတြ့လယါန့ၣ်အိၣ် ပှဲၤဘျီလဲၣ်. (တိၤနီၣ်တခါ)	စး​ထီၣ်​လၢ​လါ​ယ​နူၤ​အါ​ရံၤ၂၀၁၈​နံၣ်​န့ၣ်,န​ဟး​ထီၣ်​လၢ​ကီၢ်​အီး​စ​တြ့​လ​ယါဒီး​လဲၤ​ဆူ​ထံ​ဂုၤ​ကီၢ်​ဂၤ​ပှဲၤ​ဘျီ​လဲၣ်. (တိၤ​နီၣ်​ဃာ်​တ​ခါ)	T2	N/A	N/A
	0		0	0	Same	N/A	N/A
	1 to 2 times		၁-၂ဘျီ	၁-၂​ဘျီ	Same	N/A	N/A
	3 to 4 times		၃-၄ဘျီ	၃-၄​ဘျီ	Same	N/A	N/A
	5 to 6 times		၅တုၤ၆ဘျီ	၅-၆​ဘျီ	Same	N/A	N/A
	7 or more times		၇မ့တမ့ၢ်အါဘျီ	၇​ဘျီ​မ့​တ​မ့ၢ်​အါ​န့ၢ်​အ​န့ၣ်	T2	N/A	N/A
	I can’t remember the number of times		အဘျီထဲလဲၣ်ယတသ့ၣ်နီၣ်လၢၤဘၣ်	ပှဲၤ​ဘျီ​လဲၣ်​န့ၣ်​ယ​မၤ​နီၣ်​တ​ဘၣ်​ဘၣ်	T1	N/A	N/A
Page 9: Q7.2	On any of the overseas visits since January 2018, did you have sexual intercourse with at least one person who lives outside of Australia? (Tick one)		လၢနတၢ်လဲၤဆူထံဂုၤကီၢ်ဂၤတဘျီဘျီစးထီၣ်လၢယနူၤအါရံၤ ၂၀၁၈နံၣ်အခါန့ၣ်,မ့ၢ်နအိၣ်ဃုာ်ဘၣ်ဒီးပှၤအစှၤကတၢၢ်တဂၤလၢအအိၣ်ဆိးလၢအီးစတြ့လယါအချၢန့ၣ်ဧါ. (တိၤနီၣ်တခါ)	ဖဲ​န​လဲၤ​ဆူ​ထံ​ဂုၤ​ကီၢ်​ဂၤ​စး​ထီၣ်​လၢ​လါ​ယ​နူၤ​အါ​ရံၤ၂၀၁၈​နံၣ်​န့ၣ်,မ့ၢ်​န​မံ​ဃုာ်ဒီး​ပှၤ​အ​စှၤ​က​တၢၢ်​တ​ဂၤ​လၢ​အ​အိၣ်​ဆိး​ဖဲ​ကီၢ်​အီး​စ​တြ့​လ​ယါ​အ​ချၢ​ဧါ. (တိၤ​နီၣ်​ဃာ်​တ​ခါ)	T2	N/A	N/A
Page 9: Q7.3	How often did you use condoms with any overseas sexual partner(s) since January 2018? (Tick one)		ဖဲနအိၣ်ဃုာ်ဒီးပှၤတဂၤမ့တမ့ၢ်(အါဂၤ)စးထီၣ်လၢယနူၤအါရံၤ၂၀၁၈ဖဲနလဲၤဆူထံဂုၤကီၢ်ဂၤအကတီၢ်နသူတ့ၢ်တၢ်ဖျီၣ်ပှဲၤဘျီလဲၣ်.	စး​ထီၣ်​လၢ​လါ​ယ​နူၤ​အါ​ရံၤ၂၀၁၈​နံၣ်​န့ၣ်,ဖဲ​န​မံ​ဃုာ်ဒီး​ပှၤ​အိၣ်​လၢ​ထံ​ဂုၤ​ကီၢ်​ဂၤ​(တ​ဖၣ်)​အ​ခါ​န​စူး​ကါ​ထ့ၣ်​ဖျီၣ်​ပှဲၤ​ဘျီ​လဲၣ်. (တိၤ​နီၣ်​ဃာ်​တ​ခါ)	T1	N/A	N/A
	Always		ထီဘိ	ထီ​ဘိ	Same	N/A	N/A
	Sometimes		တဘျီတခီၣ်	တ​ဘျီ​တ​ခီၣ်	Same	N/A	N/A
	Never		နီတဘျီ	နီ​တ​ဘျီ	Same	N/A	N/A
Page 9: Q7.4	Since January 2018, have you had sex with a sex worker while overseas? (Tick one)	Please chose a neutral, non-stigmatising translation for the term ‘sex worker’.	စးထီၣ်လၢ ယနူၤအါရံၤ ၂၀၁၈န့ၣ်, နအိၣ်ဃုာ်ဘၣ်ဒီးဃဲသဲမုၣ်,ခွါဖဲနလဲၤလၢထံဂုၤကီၢ်ဂၤအခါန့ၣ်ဧါ. (တိၤနီၣ်တခါ)	စး​ထီၣ်​လၢ​လါ​ယ​နူၤ​အါ​ရံၤ၂၀၁၈​နံၣ်​န့ၣ်,ဖဲ​န​လဲၤ​ဆူ​ထံ​ဂုၤ​ကီၢ်​ဂၤ​အ​ခါ​မ့ၢ်​န​မံ​ဃုာ်ဒီး​ပှၤ​ဆါ​လီၤ​အီၣ်​နီၢ်​ခိ​တ​ဂၤ​ဂၤ​ဧါ. (တိၤ​နီၣ်​ဃာ်​တ​ခါ)	T1	N/A	N/A
Page 10: Heading	SECTION 8: QUESTIONS ABOUT YOU		တၢ်နီၤဖး ၈ - တၢ်သံကွၢ်ဘၣ်ဃးဒီးနၤ	တၢ်​နီၤ​ဖး၈- တၢ်​သံ​ကွၢ်​တ​ဖၣ်​ဘၣ်​ဃးဒီး​နၤ	T2	N/A	N/A
Page 10: Explanatory text	Questions in this section relate to personal information about you. Your responses will only be used for the purpose of this research.		တၢ်သံကွၢ်လၢတၢ်နီၤဖးတခါအံၤအပူၤန့ၣ်ဘၣ်ထွဲဒီးနီၢ်တဂၤအတၢ်ဂ့ၢ်တၢ်ကျိၤလၢအဘၣ်ဃးဒီးနၤန့ၣ်လီၤ. နတၢ်စံးဆၢန့ၣ်တၢ်ကသူအီၤထဲဒၣ်လၢတၢ်ဃုသ့ၣ်ညါမၤလိတခါအံၤအဂီၢ်ဧိၤလီၤ.	တၢ်​သံ​ကွၢ်​တ​ဖၣ်​ဖဲ​တၢ်​နီၤ​ဖး​တ​ဆၢ​အံၤ​န့ၣ်​ဘၣ်​ထွဲဒီး​န​နီၢ်​က​စၢ်​အ​ဂ့ၢ်​အ​ကျိၤ​န့ၣ်​လီၤ.န​တၢ်​စံး​ဆၢ​သ့ၣ်​တ​ဖၣ်​အံၤ​တၢ်​က​စူး​ကါ​အီၤ​ထဲဒၣ်​လၢ​တၢ်​ဃု​သ့ၣ်​ညါ​တ​ခါ​အံၤ​အ​ဂီၢ်​လီၤ.	T2	N/A	N/A
Page 10: Q8.1	How old are you? (Tick one)		အသးအိၣ်ထဲလဲၣ်. (တိၤနီၣ်တခါ)	န​သး​နံၣ်​အိၣ်​ပှဲၤ​နံၣ်​လဲၣ်. (တိၤ​နီၣ်​ဃာ်​တ​ခါ)	T2	N/A	N/A
	18 to 29 years		၁၈တုၤ ၂၉နံၣ်	၁၈​တုၤ၂၉​နံၣ်	Same	N/A	N/A
	30 to 39 years		၃၀တုၤ၃၉နံၣ်	၃၀​တုၤ၃၉​နံၣ်	Same	N/A	N/A
	40 to 49 years		၄၀တုၤ၄၉နံၣ်	၄၀​တုၤ၄၉​နံၣ်	Same	N/A	N/A
	50 to 59 years		၅၀တုၤ၅၉နံၣ်	၅၀​တုၤ၅၉​နံၣ်	Same	N/A	N/A
	60 years or over		၆၀နံၣ်မ့တမ့ၢ်ဆူအဖီခိၣ်	၆၀​နံၣ်​မ့​တ​မ့ၢ်​ဆူ​အ​ဖီ​ခိၣ်	Same	N/A	N/A
	Prefer not to answer		တအဲၣ်ဒိးစံးဆၢအီၤဘၣ်	ယ​တ​အဲၣ်ဒိး​စံး​ဆၢ​ဘၣ်	T2	N/A	N/A
Page 10: Q8.2	How do you identify? (Tick all that apply)		မ့ၢ်နပာ်ဖျါနသးဒ်လဲၣ်. (တိၤနီၣ်တၢ်ခဲ လၢာ်လၢအဘၣ်လိာ်အသး	မ့ၢ်နပာ်ဖျါနသးဒ်လဲၣ်.(တိၤနီၣ်တၢ်လၢ အဘၣ်ထွဲလိာ်အသးခဲလၢာ်တက့ၢ်.)	T2	N/A	N/A
	Woman	Here we mean gender as opposed to biological sex	ပိာ်မုၣ်	ပိာ်မုၣ်	Same	N/A	N/A
	Man	Here we mean gender as opposed to biological sex	ပိာ်ခွါ	ပိာ်ခွါ	Same	N/A	N/A
	Non-binary person	Here we mean people who don’t identify as either a man or woman	ပှၤလၢအတပာ်ဖျါအသးဒ်ပိာ်မုၣ် မ့တမ့ၢ်ပိာ်ခွါ	တမ့ၢ်ပိာ်မုၣ်တမ့ၢ်ပိာ်ခွါ	T1	N/A	N/A
	Transgender		ပှၤလၢအဆီတလဲအတၢ်ကဲမုၣ်မ့ တမ့ၢ်တၢ်ကဲခွါ	ပှၤဆီတလဲသွံၣ်ထံးက့ၢ်ဂီၤ	T1	N/A	N/A
	Cisgender	Here we mean people who identify with the gender they were assigned at birth	ပှၤလၢအနဲၣ်ဖျါအသးဒ်အမုၣ်ခွါအတၢ် အိၣ်ဖျဲၣ်ထီၣ်အသိး	ပှၤလၢအနဲၣ်ဖျါအသးဒီးသွံၣ်ထံးက့ၢ်ဂီၤလၢ အအိၣ်ဖျဲၣ်ထီၣ်ဃုာ်	T1	N/A	N/A
	Prefer not to answer		တအဲၣ်ဒိးစံးဆၢဘၣ်	တအဲၣ်ဒိးစဲးဆၢဘၣ်	T1	N/A	N/A
	Other (please specify)		အဂၤ(၀ံသးစူၤတဲဖျါလီၤတံၢ်)	အဂၤ(၀ံသးစူၤတဲဖျါလီၤတံၢ်)	Same	N/A	N/A
Page 10: Q8.3	What is the postcode in which you live?		လံာ်တၢးဟီၣ်က၀ီၤအနီၢ်ဂံၢ်လၢနအိၣ်ဆိးလၢအပူၤမ့ၢ်မနုၤလဲၣ်.	တၢ်​လီၢ်​လၢ​န​အိၣ်​ဆိး​လံာ်​တၢး​က​ဝီၤ​နီၣ်​ဂံၢ်​န့ၣ်​မ့ၢ်​မ​နုၤ​လဲၣ်.	T1	N/A	N/A
Page 10: Q8.4	What your residency status in Australia? (Tick one)		နတၢ်အိၣ်ဆိးသ့ခွဲးယာ်အတၢ်အိၣ်သးလၢအီးစတြ့လယါအပူၤအိၣ်ဒ်လဲၣ်. (တိၢ်နီၣ်တခါ)	န​တၢ်​အိၣ်​တၢ်​ဆိး​အ​ပ​တီၢ်​(လံာ်​ခိၣ်​သ့ၣ်)​လၢ​ကီၢ်​အီး​စ​တြ့​လ​ယါ​န့ၣ်​မ့ၢ်​မ​နုၤ​လဲၣ်. (တိၤ​နီၣ်​ဃာ်​တ​ခါ)	T1	N/A	N/A
	I am a permanent resident / citizen		ယမ့ၢ်၀ဲဒၣ်ပှၤအိၣ်ဆိးလီၤစိၤလၢထံကီၢ်အပူၤသ့တဂၤလီၤ,ထံဖိကီၢ်ဖိ	ယ​မ့ၢ်​ပှဲၤ​အိၣ်​ဆိး​ထီ​ဘိ ထံ​ဖိ​ကီၢ်​ဖိ	T1	N/A	N/A
	Temporary – student visa		တစိၢ်တလီၢ်-ကၠိဖိအဘံၣ်စၣ်	တ​စိၢ်​တ​လီၢ်-ကၠိ​ဖိ​လံာ်​ခီ​ကီၢ်	T1	N/A	N/A
	Temporary – work visa		တစိၢ်တလီၢ်-တၢ်ဖံးတၢ်မၤအဘံၣ်စၣ်	တ​စိၢ်​တ​လီၢ်-တၢ်​ဖံး​တၢ်​မၤ​လံာ်​ခီ​ကီၢ်	T1	N/A	N/A
	Temporary – holiday / tourist visa		တစိၢ်တလီၢ်-နံၤသဘျ့,ပှၤဟးလိာ်ကွဲအဘံၣ်စၣ်	တ​စိၢ်​တ​လီၢ်-တၢ်​ဟး​က​သုၣ်​က​သီ တၢ်​ဟး​ဆှၣ်​ကီၢ်​လံာ်​ခီ​ကီၢ်	T1	N/A	N/A
	Temporary – partner visa		တစိၢ်တလီၢ်-မါ၀ၤဘံၣ်စၣ်	တ​စိၢ်​တ​လီၢ်-မါ​ဝၤ​လံာ်​ခီ​ကီၢ်	T1	to add slash ‘မါ/၀ၤ'	Corrected
	Other (please specify):		အဂၤ(၀ံသးစူၤတဲဖျါလီၤတံၢ်)	အ​ဂၤ​(ဝံ​သး​စူၤ​ပာ်​ဖျါ​လီၤ​တံၢ်​လီၤ​ဆဲး)-	T2	N/A	N/A
Page 10: Q8.5	In which country were you born?		နအိၣ်ဖျဲၣ်ထီၣ်လၢထံကီၢ်ဖဲလဲၣ်.	န​အိၣ်​ဖျဲၣ်​ထီၣ်​လၢ​ထံ​ကီၢ်​ဖဲ​လဲၣ်​တ​ဘ့ၣ်​လဲၣ်.	T2	N/A	N/A
Page 10: Q8.6	How many years have you been living in Australia in total?		နအိၣ်ဆိးလၢအီးစတြ့လယါအပူၤခဲလၢာ်အိၣ်ပှဲၤနံၣ်လံလဲၣ်.	န​အိၣ်​ဆိး​ဖဲ​ကီၢ်​အီး​စ​တြ့​လ​ယါ​ခဲ​လၢာ်​အိၣ်​ပှဲၤ​နံၣ်​လံ​လဲၣ်.	T1	N/A	N/A
Page 10: Q8.7	What is your religion?		နတၢ်ဘူၣ်တၢ်ဘါမ့ၢ်မနုၤလဲၣ်.	န​တၢ်​ဘူၣ်​တၢ်​ဘါ​န့ၣ်​မ့ၢ်​မ​နုၤ​လဲၣ်.	T2	N/A	N/A
	Christian		ခရံာ်ဖိ	ပှၤ​ခရံာ်​ဖိ	T2	N/A	N/A
	Buddhist		ဘူးဒးဖိ	ပှၤ​ဘူးဒး​ဖိ	T2	N/A	N/A
	No religion		တၢ်ဘူၣ်တၢ်ဘါတအိၣ်	တၢ်​ဘူၣ်​တၢ်​ဘါ​တ​အိၣ်	Same	N/A	N/A
	Other (please specify):		အဂၤ(၀ံသးစူၤတဲဖျါလီၤတံၢ်)	အ​ဂၤ​(ဝံ​သး​စူၤ​ပာ်​ဖျါ​လီၤ​တံၢ်​လီၤ​ဆဲး)-	T2	N/A	N/A
	Jewish		ယူဒၤဖိ	ပှၤ​ဂျူ​ဖိ	T1	N/A	N/A
	Muslim		မူၤစလ့ဖိ	ပှၤ​မူး​စ​လ့ၣ်​ဖိ	T1	N/A	N/A
Page 10: Q8.8	To whom are you sexually attracted? (Tick all that apply)		သွံၣ်ထံးတကပၤပှၤလၢအထုးန့ၢ်နသးမ့ၢ်မတၤလဲၣ်(တိၤနီၣ်တၢ်ခဲလၢာ်လၢအ ဘၣ်လိာ်အသး	ပှၤလၢအထုးန့ၢ်နသးလၢသွံၣ်ထံးတကပၤမ့ၢ် မတၤလဲၣ်.(တိၤနီၣ်တၢ်လၢအဘၣ်ထွဲလိာ်အသး ခဲလၢာ်တက့ၢ်.)	T2	N/A	N/A
	Women		ပိာ်မုၣ်	ပိာ်မုၣ်	Same	N/A	N/A
	Men		ပိာ်ခွါ	ပိာ်ခွါ	Same	N/A	N/A
	Non-binary people		ပှၤလၢတထံၣ်လီၤအသးဒ်သိးပိာ်မုၣ် မ့တမ့ၢ်ပိာ်ခွါ	တမ့ၢ်မုၣ်တမ့ၢ်ခွါ	T1	N/A	N/A
	Others (please specify)		အဂၤ(၀ံသးစူၤတဲဖျါလီၤတံၢ်)	အဂၤတဖၣ်(၀ံသးစူၤတဲဖျါလီၤတံၢ်)	T2	N/A	N/A
	I prefer not to answer		တအဲၣ်ဒိးစံးဆၢဘၣ်	ယတအဲၣ်ဒိးစံးဆၢဘၣ်	T2	N/A	N/A
Page 10: Q8.9	What are the main languages you speak at home?		ကျိာ်အခိၣ်သ့ၣ်လၢနကတိၤအီၤလၢဟံၣ်မ့ၢ်ကျိာ်မနုၤလဲၣ်.	လၢ​ဟံၣ်​န့ၣ်,ဂံၢ်​ခီၣ်​ထံး​ကျိာ်​လၢ​န​က​တိၤ​အီၤ​န့ၣ်​မ့ၢ်​မ​နုၤ​လဲၣ်.	T1	N/A	N/A
Page 11: Q8.10	Which cultural / ethnic group categories do you identify with?		လုၢ်လၢ်ထူသနူ,ကလုာ်ဒူၣ်လၢနပာ်ဖျါဃုာ်နသးဒီးအီၤမ့ၢ်မနုၤလဲၣ်.	Missing	T1	Correct formatting on last response option	Formatting corrected
Page 11: Q8.11	For instance, you might identify with:		အဒိန့ၣ်-ဘၣ်တဘၣ်နကပာ်ဖျါဃုာ်နသးဒီးပှၤဒ်သိး-	အဒိ,ဘၣ်​သ့ၣ်​သ့ၣ်​တၢ်​ပာ်​ပ​နီၣ်​နၤဒ်​အ​မ့ၢ်-	T2	N/A	N/A
	· One group of people within your country of birth (e.g. Zulu, Hmong)	If Zulu and Hmong are not likely to be meaningful in the translated language please delete	ပှၤတဒူၣ်လၢအမ့ၢ်ပှၤလၢနထံနကီၢ်နအိၣ်ဖျဲၣ်ထီၣ်လၢအပူၤ(အဒိ-စူလူၣ်, မီန်)	က​လုာ်​ဒူၣ်​တ​က​လုာ်​ဖဲ​ထံ​ကီၢ်​လၢ​န​အိၣ်​ဖျဲၣ်​ထီၣ်​(အဒိ-ပှၤ​ဇူ​လူ​ဖိ,ပှၤ​မီၣ်​ဖိ)	T2	N/A	N/A
	· Your ancestral heritage (e.g. Indian-Malaysian or Chinese-Vietnamese)		နမှံၤပှၢ်တၢ်လီၤစၢၤလီၤသွဲၣ်(အဒိ-ပှၤအ့ဒယၣ်-မလ့ရှါမ့တမ့ၢ်ပှၤတရူး-ဘံၣ်ယဲးနၣ်မံး)	န​တၢ်​ဟဲ​လီၤ​စၢၤ​လီၤ​သွဲၣ်​(အဒိ-ပှၤ​အ့ဒံ​ယါ​မ​လ့​ရှါ​ဖိ​မ့​တ​မ့ၢ်​ပှၤ​တ​ရူး​ဝံၣ်​ယ​နၣ်​ဖိ)	T2	N/A	N/A
	· People from another place you have lived (e.g. British)		ပှၤလၢတၢ်လီၢ်အဂၤတတီၤလၢနအိၣ်ဆိးတ့ၢ်လၢအပူၤ(အဒိ-ပှၤဘြံးတံးရှ်)	ပှၤ​လၢ​တၢ်​လီၢ်​အ​ဂၤ​တ​တီၤ​ဖဲ​လၢ​န​အိၣ်​ဆိး​တ့ၢ်​(အဒိ-ပှၤ​ဘြံး​တၢၣ်​ဖိ)	T2	N/A	N/A
Page 11: Header	SECTION 9: QUESTIONS ABOUT THIS SURVEY		တၢ်နီၤဖး ၉ - တၢ်သံကွၢ်ဘၣ်ဃးတၢ်ဃုသ့ၣ်ညါမၤလိတခါအံၤ	တၢ်​နီၤ​ဖး၉- တၢ်​သံ​ကွၢ်​တ​ဖၣ်​ဘၣ်​ဃးဒီး​တၢ်​ဃု​ထံၣ်​သ့ၣ်​ညါ​အံၤ	T2	N/A	N/A
Page 11: Explanatory text	This section is about your experience completing this survey. It will help us understand whether we need to make any changes to this survey in the future.		တၢ်နီၤဖးတခါအံၤဘၣ်ဃးဒီးနတၢ်လဲၤခီဖျိလၢတၢ်ကမၤပှဲၤတၢ်ဃုသ့ၣ်ညါမၤလိတခါအံၤ န့ၣ်လီၤ. တၢ်အံၤကမၤစၢၤပှၤလၢခါဆူညါမ့ၢ်ပကလိၣ်မၤတၢ်ဆီတလဲတမံၤမံၤလၢတၢ်ဃုသ့ၣ်ညါမၤလိတခါအံၤအဂီၢ်ဧါန့ၣ်လီၤ.	တၢ်​နီၤ​ဖး​တ​ဆၢ​အံၤ​ဘၣ်​ဃးဒီး​န​တၢ်​လဲၤ​ခီ​ဖျိ​လၢ​တၢ်​မၤ​လၢ​ပှဲၤ​တၢ်​ဃု​ထံၣ်​သ့ၣ်​ညါ​အံၤ​န့ၣ်​လီၤ.တၢ်​အံၤ​က​မၤ​စၢၤ​ပှၤဒ်​သိး​ပ​က​သ့ၣ်​ညါ​နၢ်​ပၢၢ်​လၢ​မ့ၢ်​ပ​က​ဘၣ်​မၤ​တၢ်​ဆီ​တ​လဲ​တ​ခါ​ခါ​ဖဲ​ဆူ​ညါ​တၢ်​ဃု​ထံၣ်​သ့ၣ်​ညါ​အ​ဂီၢ်​န့ၣ်​လီၤ.	T2	N/A	N/A
Page 11: Q9.1	Please read each statement below. Check the response that best indicates your level of agreement with each statement. The statements relate to your feelings about doing this survey. (Tick one for each statement)		၀ံသးစူၤဖးဘၣ်တၢ်ပာ်ဖျါတခါစုာ်စုာ်လၢအအိၣ်လၢလာ်န့ၣ်တက့ၢ်. မၤနီၣ်တၢ်စံးဆၢလၢအနဲၣ် ဖျါထီၣ်နတၢ်အၢၣ်လီၤတူၢ်လိာ်အပတီၢ်လၢအမ့ၢ်အတီကတၢၢ်လၢတၢ်ပာ်ဖျါတခါစုာ်စုာ်အဂီၢ်တက့ၢ်.	ဝံ​သး​စူၤ​ဖး​တၢ်​ပာ်​ဖျါ​ထီၣ်​လၢ​လာ်​တ​ခါ​စုာ်​စုာ်​တ​က့ၢ်.တိၤ​နီၣ်​ဃာ်​တၢ်​စံး​ဆၢ​လၢ​အ​နဲၣ်​ဖျါ​ထီၣ်​န​တၢ်​အၢၣ်​လီၤ​တူၢ်​လိာ်​အ​ဂ့ၤ​က​တၢၢ်​ဘၣ်​ဃး​တၢ်​ပာ်​ဖျါ​တ​ခါ​စုာ်​စုာ်​တ​က့ၢ်.တၢ်​ပာ်​ဖျါ​ထီၣ်​သ့ၣ်​တ​ဖၣ်​အံၤ​ဘၣ်​ထွဲဒီး​န​တၢ်​တူၢ်​ဘၣ်​လၢ​တၢ်​မၤ​ပှဲၤ​ထီၣ်​တၢ်​ဃု​ထံၣ်​သ့ၣ်​ညါ​အံၤ​န့ၣ်​လီၤ. (တိၤ​နီၣ်​ဃာ်​တၢ်​လၢ​အ​ဘၣ်​ထွဲ​တ​ခါ​လၢ်​လၢ်)	T2	N/A	N/A
	Strongly Agree		တူၢ်လိာ်သ့ဒိၣ်ဒိၣ်ကလဲာ်	တူၢ်​လိာ်​နီၢ်​နီၢ်	T1	N/A	N/A
	Agree		တူၢ်လိာ်	တူၢ်​လိာ်	T1	N/A	N/A
	Disagree		တူၢ်လိာ်တသ့ဘၣ်	တ​တူၢ်​လိာ်	T1	N/A	N/A
	Strongly disagree		တူၢ်လိာ်တသ့နီတစဲးဘၣ်	တ​တူၢ်​လိာ်​နီၢ်​နီၢ်	T1	N/A	N/A
	I felt upset*	The asterisk is to indicate that this is a note. If an asterisk is not appropriate please indicate a suitable alternative.	ယသးအုး*	ယ​သး​တ​မုာ်​ဘၣ်​*	T2	N/A	N/A
	I felt embarrassed		ယမဲာ်ဆှး	ယ​မဲာ်​ဆှး​န့ၣ်​လီၤ	T2	N/A	N/A
	The survey was too long		တၢ်ဃုသ့ၣ်ညါမၤလိအံၤအထီတလၢကဲာ်ဆိးလီၤ.	တ​ဃု​ထံၣ်​သ့ၣ်​ညါ​အံၤ​ထီ​တ​လၢ	T1	N/A	N/A
	I found it hard to understand some questions / words		တၢ်ကီဘၣ်ယၤလၢယကနၢ်ပၢၢ်တၢ်သံကွၢ်,တၢ်ကတိၤအဖျၢၣ်တနီၤလီၤ	ယ​ထံၣ်​ဘၣ်​လၢ​တၢ်​သံ​ကွၢ်​တ​နီၤ လံာ်​မဲာ်​ဖျၢၣ်​တ​နီၤ​န့ၣ်​ယ​နၢ်​ပၢၤ​အီၤ​ကီ	T2	N/A	N/A
	I felt comfortable completing the survey		ယတူၢ်ဘၣ်တၢ်မုာ်လၢယကမၤ၀ံၤတၢ်ဃုသ့ၣ်ညါမၤလိတခါအံၤလီၤ	ဖဲ​ယ​စံး​ဆၢ​တၢ်​ဃု​ထံၣ်​သ့ၣ်​ညါ​အံၤ​အ​ခါ​ယ​တူၢ်​ဘၣ်​မုာ်​လီၤ	T2	N/A	N/A
	*If this survey has left you feeling upset please visit our webpage for contact details of services that can support you: mibss.org		*ဖဲတၢ်ဃုသ့ၣ်ညါမၤလိတခါအံၤမ့ၢ်ဒုးကဲထီၣ်တၢ်သးတမုာ်လၢနဂီၢ် န့ၣ်၀ံသးစူၤလဲၤအိၣ်သကိးဘၣ်ပပှာ်ယဲၤဘျးစဲလၢတၢ်မၤစၢၤအဂီၢ်တၢ်ဆဲးကျိးအနီၢ်ဂံၢ်လီၤတံၢ်လီၤဆဲးလၢအမၤစၢၤနၤသ့၀ဲတဖၣ်န့ၣ်တက့ၢ်- mibss.org	တၢ်​ဃု​ထံၣ်​သ့ၣ်​ညါ​အံၤ​မ့ၢ်​ဟ့ၣ်​နၤ​တၢ်​သူၣ်​အုး​သး​အုး​န့ၣ်,ဝံ​သး​စူၤ​နုာ်​လီၤ​ကွၢ်​ဖဲ​ပ​ပှာ်​ယဲၤ​က​ဘျံး​ပၤ​အံၤ​လၢ​တၢ်​ဆဲး​ကျိး​အ​ဂ့ၢ်​အ​ကျိၤ​လၢ​တၢ်​မၤ​စၢၤ​အ​ဂီၢ်​လၢ​အ​မၤ​စၢၤ​နၤ​သ့​န့ၣ်​တ​က့ၢ်- mibss.org	T2	N/A	N/A
Page 11: Q9.2	Do you have any other comments or feedback about this survey? (Please specify)		တၢ်ထံၣ်မ့တမ့ၢ်တၢ်ဟ့ၣ်ကူၣ်ဟ့ၣ်ဖးလၢအဂၤ လၢအဘၣ်ဃးဒီးတၢ်ဃုသ့ၣ်ညါမၤလိတခါအံၤအဂီၢ်အိၣ်ဒံးဒီးနၤတမံၤမံၤဧါ.	မ့ၢ်​န​အိၣ်ဒီး​တၢ်​ဟ့ၣ်​ကူၣ်​မ့​တ​မ့ၢ်​တၢ်​ထံၣ်​တ​ခါ​ခါ​ဘၣ်​ဃး​တၢ်​ဃု​ထံၣ်​သ့ၣ်​ညါ​အံၤ​ဧါ.(ဝံ​သး​စူၤ​ပာ်​ဖျါ​လီၤ​တံၢ်)	T2	N/A	N/A
	We are grateful for your time. If you would like to know the progress of the MiBSS study you can check our website for regular updates: mibss.org		ပစံးဘျုးနၤလၢနဟ့ၣ်နတၢ်ဆၢကတီၢ်အဃိလီၤ. ဖဲနမ့ၢ်အဲၣ်ဒိးသ့ၣ်ညါ MiBSS အတၢ်မၤလိအတၢ်ဂုာ်ထီၣ်ပသီထီၣ်ဆူညါန့ၣ်နကွၢ်သမံသမိး ဖဲပပှာ်ယဲၤဘျးစဲလၢတၢ်ဂ့ၢ်လၢခံကတၢၢ်လၢတၢ်တီၣ်ထီၣ်အီၤခဲအံၤခဲအံၤ အဂီၢ်သ့လီၤ- mibss.org	ပ​စံး​ဘျုး​ဘၣ်​နၤ​လၢ​န​တၢ်​ဆၢ​က​တီၢ်​န့ၣ်​လီၤ.န​မ့ၢ်​အဲၣ်ဒိး​သ့ၣ်​ညါ MiBSS တၢ်​ဃု​သ့ၣ်​ညါ​အ​တၢ်​လဲၤ​ထီၣ်​လဲၤ​ထီ​န့ၣ်,န​နုာ်​လီၤ​ကွၢ် တၢ်​ဂ့ၢ်​တၢ်​ကျိၤ​အ​သီ​သ့ၣ်​တ​ဖၣ် ဖဲ​ပ​ပှာ်​ယဲၤ​သ​န့​ပူၤ သ့​ဝဲ​န့ၣ်​လီၤ- mibss.org	T2	N/A	N/A
						N/A	N/A
	If you would like more information about HIV, STIs or BBVs we recommend you visit the website allgood.org.au. All Good focuses on key information and provides tools and referral pathways to testing and treatment. Information is provided in 17 different languages, including English, in both text and spoken word recordings.		ဖဲနမ့ၢ်အဲၣ်ဒိးအါထီၣ်တၢ်ဂ့ၢ်တၢ်ကျိၤဘၣ်ဃးဒီး HIV, STIs မ့တမ့ၢ် BBVs န့ၣ်ပဟ့ၣ်ကူၣ်နၤလၢနကလဲၤအိၣ်သကိးပပှာ်ယဲၤဘျးစဲ allgood.org.au န့ၣ်လီၤ. All Good ပညိၣ်မၤတၢ်လိၤလိၤဒီးတၢ်ဂ့ၢ်တၢ်ကျိၤအခိၣ်သ့ၣ်ဒီးဟ့ၣ်ပီးလီစုက၀ဲၤဒီးတၢ်ဆှၢဃီၤအကျိၤအကွာ်တဖၣ်လၢတၢ်မၤကွၢ်ဒီးတၢ်ကူစါယါဘျါအဂီၢ်လီၤ. တၢ်ဟ့ၣ် လီၤတၢ်ဂ့ၢ်တၢ်ကျိၤလၢကျိာ် ၁၇ ကျိာ်,ပာ်ဃုာ်အဲးကလံးကျိာ်လၢအမ့ၢ်လံာ်ဒီးတၢ်တဲထီၣ်လၢတၢ်ဖီၣ်ဃာ်အကလုၢ်ခံမံၤလၢာ်န့ၣ်လီၤ.	န​မ့ၢ်​သး​အိၣ်ဒိး​န့ၢ်​အါ​ထီၣ်​တၢ်​ဂ့ၢ်​တၢ်​ကျိၤ​ဘၣ်​ဃး HIV, STI မ့​တ​မ့ၢ် BBV န့ၣ်,ပ​ဟ့ၣ်​ကူၣ်​နၤ​လၢ​န​က​နုာ်​လီၤ​ကွၢ်​ဖဲ allgood.org.au ပှာ်​ယဲၤ​သ​န့​န့ၣ်​လီၤ. All Good အံၤ​ပ​ညိၣ်​ဝဲ​တၢ်​ဂ့ၢ်​တၢ်​ကျိၤ​လၢ​အ​ကါဒိၣ်​တ​ဖၣ်ဒီး​ဟ့ၣ်​ထီၣ်​တၢ်​မၤ​စၢၤဒီး​တၢ်​ဆှၢ​ခီ​အ​ကျိၤ​အ​ကျဲ​သ့ၣ်​တ​ဖၣ်​လၢ​တၢ်​မၤ​ကွၢ်ဒီး​တၢ်​ကူ​စါ​ယါ​ဘျါ​အ​ဂီၢ်​န့ၣ်​လီၤ.တၢ်​ဂ့ၢ်​တၢ်​ကျိၤ​သ့ၣ်​တ​ဖၣ်​အံၤ​ဘၣ်​တၢ်​ပာ်​ဖျါ​ထီၣ်​အီၤ​လၢ​ကျိာ…	T2	N/A	N/A
	END OF SURVEY		တၢ်ဃုသ့ၣ်ညါမၤလိကတၢၢ်လံလီၤ	တၢ်​ဃု​ထံၣ်​သ့ၣ်​ညါ က​တၢၢ်​ဖဲ​အံၤ​လီၤ	T2	N/A	N/A
